# Supplementary material for: A new species of Cyrtodactylus (Squamata, Gekkonidae) from Cambodia’s Prey Lang Wildlife Sanctuary
Source: Zookeys. 2020 Apr 13;926:133–58. doi: 10.3897/zookeys.926.48671 (PMC7170969; doi:10.3897/zookeys.926.48671)
Supplement: XML Treatment for Cyrtodactylus phnomchiensis [file zookeys.926.48671-treatment1.xml]

<!DOCTYPE tp:taxon-treatment
  PUBLIC "-//TaxonX//DTD Taxonomic Treatment Publishing DTD v0 20100105//EN" "tax-treatment-NSO.dtd">
<tp:taxon-treatment xmlns:tp="http://www.plazi.org/taxpub"><tp:treatment-meta><kwd-group><label>Taxon classification</label><kwd><named-content xmlns:xlink="http://www.w3.org/1999/xlink" content-type="kingdom">Animalia</named-content></kwd><kwd><named-content xmlns:xlink="http://www.w3.org/1999/xlink" content-type="order">Squamata</named-content></kwd><kwd><named-content xmlns:xlink="http://www.w3.org/1999/xlink" content-type="family">Gekkonidae</named-content></kwd></kwd-group><mixed-citation publication-type="journal"><person-group><name><surname>Neang</surname><given-names>Thy</given-names></name><name><surname>Henson</surname><given-names>Adam</given-names></name><name><surname>Stuart</surname><given-names>Bryan L.</given-names></name></person-group><article-title>A new species of <italic><tp:taxon-name><tp:taxon-name-part taxon-name-part-type="genus" reg="Cyrtodactylus">Cyrtodactylus</tp:taxon-name-part></tp:taxon-name></italic> (<tp:taxon-name><tp:taxon-name-part taxon-name-part-type="order">Squamata</tp:taxon-name-part></tp:taxon-name>, <tp:taxon-name><tp:taxon-name-part taxon-name-part-type="family">Gekkonidae</tp:taxon-name-part></tp:taxon-name>) from Cambodia’s Prey Lang Wildlife Sanctuary</article-title><source>Zookeys</source><day>13</day><month>4</month><year>2020</year><volume>926</volume><fpage>133</fpage><lpage>158</lpage><pub-id pub-id-type="doi">10.3897/zookeys.926.48671</pub-id></mixed-citation></tp:treatment-meta><tp:nomenclature><tp:taxon-name><object-id xmlns:xlink="http://www.w3.org/1999/xlink" content-type="arpha" xlink:type="simple">2E84EE8A-C166-5CDA-B3C1-E18270D1D3E0</object-id>
              <tp:taxon-name-part taxon-name-part-type="genus" reg="Cyrtodactylus">Cyrtodactylus</tp:taxon-name-part>
              <tp:taxon-name-part taxon-name-part-type="species" reg="phnomchiensis">phnomchiensis</tp:taxon-name-part>
              <object-id xmlns:xlink="http://www.w3.org/1999/xlink" content-type="zoobank" xlink:type="simple">http://zoobank.org/103B12F4-6D6F-4928-85A5-A927A81225FE</object-id>
            </tp:taxon-name><tp:taxon-status xmlns:xlink="http://www.w3.org/1999/xlink" xlink:type="simple">sp. nov.</tp:taxon-status><xref ref-type="fig" rid="F4">Figures 3</xref><xref ref-type="fig" rid="F5">, 4</xref><xref ref-type="fig" rid="F6">, 5</xref><xref ref-type="fig" rid="F7">, 6</xref></tp:nomenclature><tp:treatment-sec sec-type="Holotype" id="SECID0EHYAE"><title>Holotype.</title><p><named-content xmlns:xlink="http://www.w3.org/1999/xlink" content-type="dwc:institutional_code" xlink:type="simple">CBC</named-content> 03012, adult male (Fig. <xref ref-type="fig" rid="F4">3</xref>), Cambodia, Kampong Thom Province, Sandan District, Phnom Chi, Prey Lang Wildlife Sanctuary, <named-content xmlns:xlink="http://www.w3.org/1999/xlink" content-type="dwc:verbatimCoordinates" xlink:type="simple"><named-content content-type="geo-json" specific-use="{&#34;type&#34;:&#34;Point&#34;,&#34;coordinates&#34;:[105.654750,12.936556]}" id="NCID0EZYAE" xlink:type="simple">12°56'11.6"N, 105°39'17.1"E</named-content></named-content>, 237 m elevation, collected on 18 July 2019 by Thy Neang and En E.</p><fig id="F4" position="float" orientation="portrait"><object-id xmlns:xlink="http://www.w3.org/1999/xlink" content-type="doi" xlink:type="simple">10.3897/zookeys.926.48671.figure3</object-id><object-id xmlns:xlink="http://www.w3.org/1999/xlink" content-type="arpha" xlink:type="simple">89283017-1527-56A8-B3CB-3B14BCD96E58</object-id><label>Figure 3.</label><caption><p><italic><tp:taxon-name><tp:taxon-name-part taxon-name-part-type="genus" reg="Cyrtodactylus">Cyrtodactylus</tp:taxon-name-part> <tp:taxon-name-part taxon-name-part-type="species" reg="phnomchiensis">phnomchiensis</tp:taxon-name-part></tp:taxon-name></italic> sp. nov. in life. <bold>A</bold> Male holotype <named-content xmlns:xlink="http://www.w3.org/1999/xlink" content-type="dwc:institutional_code" xlink:type="simple">CBC</named-content> 03012 and <bold>B</bold> female paratype <named-content xmlns:xlink="http://www.w3.org/1999/xlink" content-type="dwc:institutional_code" xlink:type="simple">CBC</named-content> 03013.</p></caption><graphic xmlns:xlink="http://www.w3.org/1999/xlink" xlink:href="zookeys-926-133-g004.jpg" position="float" orientation="portrait" xlink:type="simple" id="oo_399860.jpg"><uri content-type="original_file" xlink:type="simple">https://binary.pensoft.net/fig/399860</uri></graphic></fig></tp:treatment-sec><tp:treatment-sec sec-type="Paratypes" id="SECID0EE1AE"><title>Paratypes.</title><p>All from Cambodia, Kampong Thom Province, Sandan District, Phnom Chi, Prey Lang Wildlife Sanctuary: <named-content xmlns:xlink="http://www.w3.org/1999/xlink" content-type="dwc:institutional_code" xlink:type="simple">CBC</named-content> 03003, adult male, <named-content xmlns:xlink="http://www.w3.org/1999/xlink" content-type="dwc:verbatimCoordinates" xlink:type="simple"><named-content content-type="geo-json" specific-use="{&#34;type&#34;:&#34;Point&#34;,&#34;coordinates&#34;:[105.653528,12.935889]}" id="NCID0ES1AE" xlink:type="simple">12°56'09.2"N, 105°39'12.7"E</named-content></named-content>, 269 m elevation, coll. 13 June 2019 by Thy Neang; <named-content xmlns:xlink="http://www.w3.org/1999/xlink" content-type="dwc:institutional_code" xlink:type="simple">CBC</named-content> 03004, adult female, <named-content xmlns:xlink="http://www.w3.org/1999/xlink" content-type="dwc:verbatimCoordinates" xlink:type="simple"><named-content content-type="geo-json" specific-use="{&#34;type&#34;:&#34;Point&#34;,&#34;coordinates&#34;:[105.654000,12.936028]}" id="NCID0E61AE" xlink:type="simple">12°56'09.7"N, 105°39'14.4"E</named-content></named-content>, 271 m elevation, coll. 13 June 2019 by Thy Neang; <named-content xmlns:xlink="http://www.w3.org/1999/xlink" content-type="dwc:institutional_code" xlink:type="simple">CBC</named-content> 03013, adult female, same data as holotype; <named-content xmlns:xlink="http://www.w3.org/1999/xlink" content-type="dwc:institutional_code" xlink:type="simple">CBC</named-content> 03014, adult female, same data as holotype except <named-content xmlns:xlink="http://www.w3.org/1999/xlink" content-type="dwc:verbatimCoordinates" xlink:type="simple"><named-content content-type="geo-json" specific-use="{&#34;type&#34;:&#34;Point&#34;,&#34;coordinates&#34;:[105.653500,12.935750]}" id="NCID0ER2AE" xlink:type="simple">12°56'08.7"N, 105°39'12.6"E</named-content></named-content>, 284 m elevation.</p></tp:treatment-sec><tp:treatment-sec sec-type="etymology" id="SECID0EW2AE"><title>Etymology.</title><p>The specific epithet is taken from the type locality of Phnom Chi and the Latin suffix -<italic>ensis</italic> meaning “originating from.” The specific epithet is masculine in agreement with the gender of <italic><tp:taxon-name><tp:taxon-name-part taxon-name-part-type="genus" reg="Cyrtodactylus">Cyrtodactylus</tp:taxon-name-part></tp:taxon-name></italic>.</p></tp:treatment-sec><tp:treatment-sec sec-type="diagnosis" id="SECID0EF3AE"><title>Diagnosis.</title><p><italic><tp:taxon-name><tp:taxon-name-part taxon-name-part-type="genus" reg="Cyrtodactylus">Cyrtodactylus</tp:taxon-name-part> <tp:taxon-name-part taxon-name-part-type="species" reg="phnomchiensis">phnomchiensis</tp:taxon-name-part></tp:taxon-name></italic> sp. nov. is distinguished from the 19 other named species in the <italic><tp:taxon-name><tp:taxon-name-part taxon-name-part-type="genus" reg="Cyrtodactylus">C.</tp:taxon-name-part> <tp:taxon-name-part taxon-name-part-type="species" reg="irregularis">irregularis</tp:taxon-name-part></tp:taxon-name></italic> group (<xref ref-type="bibr" rid="B20">Ngo and Chan 2010</xref>; <xref ref-type="bibr" rid="B21">Nguyen et al. 2013</xref>, <xref ref-type="bibr" rid="B23">2017</xref>; <xref ref-type="bibr" rid="B25">Pauwels et al. 2018</xref>) by having the combination of <abbrev xmlns:xlink="http://www.w3.org/1999/xlink" xlink:title="Snout to vent length" id="ABBRID0ER4AE" xlink:type="simple">SVL</abbrev> 76.1–80.7 mm; relatively long body, <abbrev xmlns:xlink="http://www.w3.org/1999/xlink" xlink:title="Axilla-groin distance" id="ABBRID0EV4AE" xlink:type="simple">AG</abbrev>/<abbrev xmlns:xlink="http://www.w3.org/1999/xlink" xlink:title="Snout to vent length" id="ABBRID0EZ4AE" xlink:type="simple">SVL</abbrev> 0.451–0.481; relatively long tibia, <abbrev xmlns:xlink="http://www.w3.org/1999/xlink" xlink:title="Crus length" id="ABBRID0E44AE" xlink:type="simple">CrusL</abbrev>/<abbrev xmlns:xlink="http://www.w3.org/1999/xlink" xlink:title="Snout to vent length" id="ABBRID0EB5AE" xlink:type="simple">SVL</abbrev> 0.172–0.200; subdigital lamellae on fourth finger 18–20; subdigital lamellae on fourth toe 20–23; longitudinal dorsal rows of tubercles 18–20; paravertebral rows of tubercles 31–36; ventral scales 45–54; enlarged femoral scales 0–8, without pores; enlarged precloacal scales 7–10, bearing pores 4 or 5 in males, pits 1–7 in females; precloacal groove absent; median row of transverse subcaudal scales only slightly enlarged; posterior border of nuchal loop unbroken and pointed, bordered anteriorly and posteriorly by broad yellow or yellowish white band; dark brown body bands 3 or 4, the first intact, the second, third and fourth more irregular, alternating with two or three yellowish white or light brown body bands, about half the width of dark brown body bands; and yellow spots on top of head.</p></tp:treatment-sec><tp:treatment-sec sec-type="description" id="SECID0EF5AE"><title>Description of holotype.</title><p>Adult male with <abbrev xmlns:xlink="http://www.w3.org/1999/xlink" xlink:title="Snout to vent length" id="ABBRID0EL5AE" xlink:type="simple">SVL</abbrev> 76.1 mm; head slightly elongate, <abbrev xmlns:xlink="http://www.w3.org/1999/xlink" xlink:title="Head length" id="ABBRID0EP5AE" xlink:type="simple">HeadL</abbrev> 22.1 mm, about 30% of <abbrev xmlns:xlink="http://www.w3.org/1999/xlink" xlink:title="Snout to vent length" id="ABBRID0ET5AE" xlink:type="simple">SVL</abbrev>, moderately widened, <abbrev xmlns:xlink="http://www.w3.org/1999/xlink" xlink:title="Head width" id="ABBRID0EX5AE" xlink:type="simple">HeadW</abbrev> 14.1 mm, <abbrev xmlns:xlink="http://www.w3.org/1999/xlink" xlink:title="Head width" id="ABBRID0E25AE" xlink:type="simple">HeadW</abbrev>/<abbrev xmlns:xlink="http://www.w3.org/1999/xlink" xlink:title="Head length" id="ABBRID0E65AE" xlink:type="simple">HeadL</abbrev> 0.64, slightly depressed, <abbrev xmlns:xlink="http://www.w3.org/1999/xlink" xlink:title="Head depth" id="ABBRID0ED6AE" xlink:type="simple">HeadD</abbrev> 9.4 mm, <abbrev xmlns:xlink="http://www.w3.org/1999/xlink" xlink:title="Head depth" id="ABBRID0EH6AE" xlink:type="simple">HeadD</abbrev>/<abbrev xmlns:xlink="http://www.w3.org/1999/xlink" xlink:title="Head length" id="ABBRID0EL6AE" xlink:type="simple">HeadL</abbrev> 0.43, distinct from neck, triangular in dorsal profile; snout rather elongated, rounded in rostral region, <abbrev xmlns:xlink="http://www.w3.org/1999/xlink" xlink:title="Eye-snout distance" id="ABBRID0EP6AE" xlink:type="simple">ESD</abbrev> 9.0 mm, slightly less than <abbrev xmlns:xlink="http://www.w3.org/1999/xlink" xlink:title="Head depth" id="ABBRID0ET6AE" xlink:type="simple">HeadD</abbrev>, <abbrev xmlns:xlink="http://www.w3.org/1999/xlink" xlink:title="Eye-snout distance" id="ABBRID0EX6AE" xlink:type="simple">ESD</abbrev>/<abbrev xmlns:xlink="http://www.w3.org/1999/xlink" xlink:title="Head length" id="ABBRID0E26AE" xlink:type="simple">HeadL</abbrev> 0.41, frontonasal region flattened, prefrontal region slightly concave, forming elongated medial rostral groove, canthus rostralis flattened, slightly angled between loreal region and rostral groove; lores posterior to nostrals depressed, anterior to orbit flattened; eye large, eyeball rounded, slightly protruding, <abbrev xmlns:xlink="http://www.w3.org/1999/xlink" xlink:title="Eye diameter" id="ABBRID0EAAAG" xlink:type="simple">EyeD</abbrev> 5.1 mm, shorter than the distance between eye and ear, <abbrev xmlns:xlink="http://www.w3.org/1999/xlink" xlink:title="Eye-ear distance" id="ABBRID0EEAAG" xlink:type="simple">Eye-EarD</abbrev> 5.7 mm, pupil vertical, covered by crenellate supraciliaries; ear opening oval, deeply sunk, rather small, elongated in oblique position, <abbrev xmlns:xlink="http://www.w3.org/1999/xlink" xlink:title="Ear diameter in vertical distance" id="ABBRID0EIAAG" xlink:type="simple">EarDV</abbrev> 1.2 mm, almost twice longer than its diameter in horizontal position, <abbrev xmlns:xlink="http://www.w3.org/1999/xlink" xlink:title="Ear diameter in horizontal distance" id="ABBRID0EMAAG" xlink:type="simple">EarDH</abbrev> 0.7 mm; rostral large, subrectangular, height 1.9 mm, shorter than its width 3.6 mm, medially divided dorsally by a suture, reaching to about half way of rostral height, in contact with 1<sup>st</sup><abbrev xmlns:xlink="http://www.w3.org/1999/xlink" xlink:title="Supralabials" id="ABBRID0ESAAG" xlink:type="simple">SL</abbrev> and nostrils laterally, supranasals and internasal dorsally (Fig. <xref ref-type="fig" rid="F5">4</xref>); nostrils pieced at anterior angle of snout, directed lateroposteriorly, surrounded by rostral anteriorly, 1<sup>st</sup><abbrev xmlns:xlink="http://www.w3.org/1999/xlink" xlink:title="Supralabials" id="ABBRID0E3AAG" xlink:type="simple">SL</abbrev> ventrally, supranasals dorsally, and three small postnasal scales; internarial distance narrow, <abbrev xmlns:xlink="http://www.w3.org/1999/xlink" xlink:title="Internarial distance" id="ABBRID0EABAG" xlink:type="simple">IND</abbrev> 2.9 mm; supranasals subrectangular, separated by intersupranasal, slightly smaller in size, in contact with rostral anteriorly, nostrals laterally, four small scales posteriorly; intersupranasal single, subpentagonal, slightly protruding rostral, in contact with two small scales posteriorly; interorbital rather narrow, <abbrev xmlns:xlink="http://www.w3.org/1999/xlink" xlink:title="Interorbital distance" id="ABBRID0EEBAG" xlink:type="simple">IOD</abbrev> 5.5 mm, longer than <abbrev xmlns:xlink="http://www.w3.org/1999/xlink" xlink:title="Eye diameter" id="ABBRID0EIBAG" xlink:type="simple">EyeD</abbrev>, slightly shorter than <abbrev xmlns:xlink="http://www.w3.org/1999/xlink" xlink:title="Eye-ear distance" id="ABBRID0EMBAG" xlink:type="simple">Eye-EarD</abbrev> 5.7 mm; supralabials (12R, 13L), subrectangular anteriorly, circular shape posteriorly, anterior <abbrev xmlns:xlink="http://www.w3.org/1999/xlink" xlink:title="Supralabials" id="ABBRID0EQBAG" xlink:type="simple">SL</abbrev> separated from small scales on loreal region by row of slightly enlarged scales; infralabials (9R, 9L), larger than <abbrev xmlns:xlink="http://www.w3.org/1999/xlink" xlink:title="Supralabials" id="ABBRID0EUBAG" xlink:type="simple">SL</abbrev>, first <abbrev xmlns:xlink="http://www.w3.org/1999/xlink" xlink:title="Infralabials" id="ABBRID0EYBAG" xlink:type="simple">InL</abbrev> bordered by mental anteriorly, first postmental ventrally, second <abbrev xmlns:xlink="http://www.w3.org/1999/xlink" xlink:title="Infralabials" id="ABBRID0E3BAG" xlink:type="simple">InL</abbrev> bordered by second enlarged postmental, enlarged chin shield scale ventrally, 3–7<sup>th</sup><abbrev xmlns:xlink="http://www.w3.org/1999/xlink" xlink:title="Infralabials" id="ABBRID0ECCAG" xlink:type="simple">InL</abbrev> bordered by a row of slightly enlarged chin shield scales ventrally; mental large, triangular, width 3.3 mm in width, 2.3 mm in length, in contact with first <abbrev xmlns:xlink="http://www.w3.org/1999/xlink" xlink:title="Infralabials" id="ABBRID0EGCAG" xlink:type="simple">InL</abbrev> laterally, two pairs postmentals posteriorly; the first pair largest, subrectangular, in broad contact medially, second pair enlarged, half the size of the first pair, separated by four smaller gular scales medially, in contact with smaller scales posteriorly (Fig. <xref ref-type="fig" rid="F5">4</xref>). Scales on frontonasal, prefrontal, loreal regions small, almost homogenous, slightly larger than those on top of head; scales on occiput intermixed with scattered larger, more rounded, conical tubercles, more prominent tubercles on region between orbit and area above ear opening, a noticeably larger tubercle (compared to those surrounding) at the corner of jaw.</p><fig id="F5" position="float" orientation="portrait"><object-id xmlns:xlink="http://www.w3.org/1999/xlink" content-type="doi" xlink:type="simple">10.3897/zookeys.926.48671.figure4</object-id><object-id xmlns:xlink="http://www.w3.org/1999/xlink" content-type="arpha" xlink:type="simple">BC163A1C-1376-5D10-912D-48C8C9F7A64E</object-id><label>Figure 4.</label><caption><p>Head of male holotype <named-content xmlns:xlink="http://www.w3.org/1999/xlink" content-type="dwc:institutional_code" xlink:type="simple">CBC</named-content> 03012 of <italic><tp:taxon-name><tp:taxon-name-part taxon-name-part-type="genus" reg="Cyrtodactylus">Cyrtodactylus</tp:taxon-name-part> <tp:taxon-name-part taxon-name-part-type="species" reg="phnomchiensis">phnomchiensis</tp:taxon-name-part></tp:taxon-name></italic> sp. nov. in preservative. <bold>A</bold> Dorsal view illustrating the rostral, supranasal and internsupranasal scales <bold>B</bold> ventral view illustrating the mental and postmental scales.</p></caption><graphic xmlns:xlink="http://www.w3.org/1999/xlink" xlink:href="zookeys-926-133-g005.jpg" position="float" orientation="portrait" xlink:type="simple" id="oo_399861.jpg"><uri content-type="original_file" xlink:type="simple">https://binary.pensoft.net/fig/399861</uri></graphic></fig><p>Body slightly slender, <abbrev xmlns:xlink="http://www.w3.org/1999/xlink" xlink:title="Axilla-groin distance" id="ABBRID0ERDAG" xlink:type="simple">AG</abbrev> 36.6 mm, nearly half <abbrev xmlns:xlink="http://www.w3.org/1999/xlink" xlink:title="Snout to vent length" id="ABBRID0EVDAG" xlink:type="simple">SVL</abbrev>, <abbrev xmlns:xlink="http://www.w3.org/1999/xlink" xlink:title="Axilla-groin distance" id="ABBRID0EZDAG" xlink:type="simple">AG</abbrev>/<abbrev xmlns:xlink="http://www.w3.org/1999/xlink" xlink:title="Snout to vent length" id="ABBRID0E4DAG" xlink:type="simple">SVL</abbrev> 0.481 with well-defined narrow vertebral furrow posteriorly; scales on dorsum small, mostly homogenous, granular, interspersed with larger, low, weakly keeled, irregularly arranged, tubercles; longitudinal dorsal rows of enlarged tubercles approximately 18; paravertebral tubercles 32; tubercles on nape within dark brown nuchal loop, anterior dorsal surface at level above shoulder smaller, more rounded, sparser than those on mid-dorsum and posterior dorsal surface, more prominent, being denser, weekly keeled, more regularly arranged on sacral and tail base region; tubercles on lateral body sparsely; ventral scales small, not imbricate, those near midline larger than lateral and dorsal scales; scales on throat and gular region the smallest; faint ventrolateral folds with few emerged tubercles; ventral scales at midbody between ventrolateral folds 47; precloacal region moderately enlarged, a few rows of enlarged precloacal non-pore bearing scales anterior to pore bearing precloacal scales; enlarged precloacal scales 7, in angular series, bearing 5 pores, terminal scale on each side poreless; post precloacal scale rows 3, the first row immediately posterior to enlarged precloacal pore-bearing scales with six scales in angular series, the second row with four scales in angular series, the third row with three scale in straight line, the medial scale largest; femoral scales slightly enlarged (8R, 8L), distal scales more than twice the size of proximal scales, all smaller than those of pore-bearing precloacal scales, separated from precloacal scales by diastema; precloacal groove absent; fully everted hemipenes thick, 5.9 mm in length, two penes at each sheath, two sockets posterior to hemipenal bases (Fig. <xref ref-type="fig" rid="F6">5</xref>).</p><p>Limbs rather slender; digits with strongly inflected interphalangeal joints; forelimbs bearing five relatively slender fingers, moderately bowed, ending with curved claws, <abbrev xmlns:xlink="http://www.w3.org/1999/xlink" xlink:title="Forearm length" id="ABBRID0EHEAG" xlink:type="simple">ForeL</abbrev>/<abbrev xmlns:xlink="http://www.w3.org/1999/xlink" xlink:title="Snout to vent length" id="ABBRID0ELEAG" xlink:type="simple">SVL</abbrev> 0.162; expanded proximal subdigital lamellae on fourth finger 6, unmodified distal subdigital lamellae on fourth finger 12, total subdigital lamellae on fourth finger 18; hind limbs bearing five relatively slender toes, strongly bent, ending with curved claws, <abbrev xmlns:xlink="http://www.w3.org/1999/xlink" xlink:title="Crus length" id="ABBRID0EPEAG" xlink:type="simple">CrusL</abbrev>/<abbrev xmlns:xlink="http://www.w3.org/1999/xlink" xlink:title="Snout to vent length" id="ABBRID0ETEAG" xlink:type="simple">SVL</abbrev> 0.176; expanded proximal subdigital lamellae on fourth toe 7, unmodified distal subdigital lamellae on fourth toe 15, total subdigital lamellae on fourth toe 22; all digits lacking scansorial setae on ventral surface; scales on limbs small, interspersed with larger, low, conical, weakly keeled tubercles; scales on palmar and plantar surfaces small.</p><p>Tail moderately wide anteriorly, <abbrev xmlns:xlink="http://www.w3.org/1999/xlink" xlink:title="Tail width" id="ABBRID0EZEAG" xlink:type="simple">TaW</abbrev> 5.5 mm, segmented, cylindrical, becoming slender toward tip, regenerated posteriorly; dorsal caudal longitudinal tubercle rows at base of tail 8; 2 transverse rows of dorsal caudal tubercles at posterior margin of third band on tail, 22.7 mm from tail base; vertebral caudal surface with scattered bump at approximate intervals of 3 mm; subcaudal scale rows smooth, small, differing in size and irregular in shape, usually alternating between a single slightly enlarged and two smaller scales, 2 or 3 times larger than neighboring lateral caudal scales (Fig. <xref ref-type="fig" rid="F6">5</xref>).</p><fig id="F6" position="float" orientation="portrait"><object-id xmlns:xlink="http://www.w3.org/1999/xlink" content-type="doi" xlink:type="simple">10.3897/zookeys.926.48671.figure5</object-id><object-id xmlns:xlink="http://www.w3.org/1999/xlink" content-type="arpha" xlink:type="simple">72AD80B2-D945-586D-BAB8-98A3B8D0D35E</object-id><label>Figure 5.</label><caption><p>Cloacal region of male holotype <named-content xmlns:xlink="http://www.w3.org/1999/xlink" content-type="dwc:institutional_code" xlink:type="simple">CBC</named-content> 03012 of <italic><tp:taxon-name><tp:taxon-name-part taxon-name-part-type="genus" reg="Cyrtodactylus">Cyrtodactylus</tp:taxon-name-part> <tp:taxon-name-part taxon-name-part-type="species" reg="phnomchiensis">phnomchiensis</tp:taxon-name-part></tp:taxon-name></italic> sp. nov. in preservative illustrating the enlarged precloacal scales, enlarged femoral scales, and not enlarged subcaudal scales.</p></caption><graphic xmlns:xlink="http://www.w3.org/1999/xlink" xlink:href="zookeys-926-133-g006.jpg" position="float" orientation="portrait" xlink:type="simple" id="oo_399862.jpg"><uri content-type="original_file" xlink:type="simple">https://binary.pensoft.net/fig/399862</uri></graphic></fig></tp:treatment-sec><tp:treatment-sec sec-type="Color of holotype in life" id="SECID0E5FAG"><title>Color of holotype in life</title><p>(Fig. <xref ref-type="fig" rid="F4">3</xref>). Dorsal surface, nape, and tail yellowish white to light brown; top of head with yellowish spots; interorbital region, rostral and loreal regions lighter brown with scattered yellowish scales; eye ring yellowish; rostral, mental lighter brown; supralabials, corner of jaw, and region extending through dorsal margin of ear opening to shoulder yellowish; nuchal loop with large dark brown band, pointed, extending between posterior margins of eyes, bordered anteriorly by broad yellow band along upper edge of dark brown nuchal loop, posteriorly by yellowish white band; three dorsal dark brown bands on body, the first more regular, the second and third bands irregular, interrupted by white irregular blotches; all dark brown bands ending near to mid-flank region, bordered below by lighter brown extending to lateral folds; dark brown body bands bordered by yellowish white or light brown bands about half the width of dark brown body bands, the last light brown band ending on tail base; anterior and posterior margins of body bands with darker brown coloration; dark brown bands 6 on regenerated tail, margins at tail base darker; white bands on tail 5, nearly encircling the tail except subcaudal scale row; subcaudal scales lighter brown than dorsal caudal scales; limbs lighter brown with orangish or yellowish on enlarged tubercles; ventral surfaces between ventrolateral folds, chin, throat, and limbs white with tiny black dots on tip of scales; ventral surfaces of fingers and toes dark brown. In preservative, all yellowish, yellowish white or orange coloration faded to white, cream, or light brown (Fig. <xref ref-type="fig" rid="F7">6</xref>).</p></tp:treatment-sec><tp:treatment-sec sec-type="variation" id="SECID0EMGAG"><title>Variations.</title><p>Morphometric and meristic characters of the type series are presented in Table <xref ref-type="table" rid="T1">1</xref>. The paratypes generally resemble the holotype (Fig. <xref ref-type="fig" rid="F7">6</xref>), except as follows. <named-content xmlns:xlink="http://www.w3.org/1999/xlink" content-type="dwc:institutional_code" xlink:type="simple">CBC</named-content> 03003 has four enlarged post precloacal scale rows in an angular series, the last row with only a single enlarged scale. <named-content xmlns:xlink="http://www.w3.org/1999/xlink" content-type="dwc:institutional_code" xlink:type="simple">CBC</named-content> 03004 and <named-content xmlns:xlink="http://www.w3.org/1999/xlink" content-type="dwc:institutional_code" xlink:type="simple">CBC</named-content> 03014 have darker brown body bands. <named-content xmlns:xlink="http://www.w3.org/1999/xlink" content-type="dwc:institutional_code" xlink:type="simple">CBC</named-content> 03003–03004 have a more pointed nuchal loop. <named-content xmlns:xlink="http://www.w3.org/1999/xlink" content-type="dwc:institutional_code" xlink:type="simple">CBC</named-content> 03003 has more dense dark dots causing ventral surfaces to be darker brown. <named-content xmlns:xlink="http://www.w3.org/1999/xlink" content-type="dwc:institutional_code" xlink:type="simple">CBC</named-content> 03003 has more slender, fully everted hemipenes. Females have enlarged precloacal scales with pits rather than pores.</p><fig id="F7" position="float" orientation="portrait"><object-id xmlns:xlink="http://www.w3.org/1999/xlink" content-type="doi" xlink:type="simple">10.3897/zookeys.926.48671.figure6</object-id><object-id xmlns:xlink="http://www.w3.org/1999/xlink" content-type="arpha" xlink:type="simple">ADD938E0-C35F-5B69-8382-76C8745D03EB</object-id><label>Figure 6.</label><caption><p>Dorsal view of the type series of <italic><tp:taxon-name><tp:taxon-name-part taxon-name-part-type="genus" reg="Cyrtodactylus">Cyrtodactylus</tp:taxon-name-part> <tp:taxon-name-part taxon-name-part-type="species" reg="phnomchiensis">phnomchiensis</tp:taxon-name-part></tp:taxon-name></italic> sp. nov. in preservative.</p></caption><graphic xmlns:xlink="http://www.w3.org/1999/xlink" xlink:href="zookeys-926-133-g007.jpg" position="float" orientation="portrait" xlink:type="simple" id="oo_399863.jpg"><uri content-type="original_file" xlink:type="simple">https://binary.pensoft.net/fig/399863</uri></graphic></fig><table-wrap id="T1" position="float" orientation="portrait"><label>Table 1.</label><caption><p>Mensural, meristic and color pattern characters of <italic><tp:taxon-name><tp:taxon-name-part taxon-name-part-type="genus" reg="Cyrtodactylus">Cyrtodactylus</tp:taxon-name-part> <tp:taxon-name-part taxon-name-part-type="species" reg="phnomchiensis">phnomchiensis</tp:taxon-name-part></tp:taxon-name></italic> sp. nov. Abbreviations defined in the text. All specimens have regenerated portions of tails (*).</p></caption><table id="TID0ELKBG" rules="all"><tbody><tr><th rowspan="1" colspan="1">Voucher specimen</th><th rowspan="1" colspan="1"><named-content xmlns:xlink="http://www.w3.org/1999/xlink" content-type="dwc:institutional_code" xlink:type="simple">CBC</named-content> 03012</th><th rowspan="1" colspan="1"><named-content xmlns:xlink="http://www.w3.org/1999/xlink" content-type="dwc:institutional_code" xlink:type="simple">CBC</named-content> 03003</th><th rowspan="1" colspan="1"><named-content xmlns:xlink="http://www.w3.org/1999/xlink" content-type="dwc:institutional_code" xlink:type="simple">CBC</named-content> 03004</th><th rowspan="1" colspan="1"><named-content xmlns:xlink="http://www.w3.org/1999/xlink" content-type="dwc:institutional_code" xlink:type="simple">CBC</named-content> 03013</th><th rowspan="1" colspan="1"><named-content xmlns:xlink="http://www.w3.org/1999/xlink" content-type="dwc:institutional_code" xlink:type="simple">CBC</named-content> 03014</th><th rowspan="1" colspan="1">Range</th></tr><tr><td rowspan="1" colspan="1">Type status</td><td rowspan="1" colspan="1">Holotype</td><td rowspan="1" colspan="1">Paratype</td><td rowspan="1" colspan="1">Paratype</td><td rowspan="1" colspan="1">Paratype</td><td rowspan="1" colspan="1">Paratype</td><td rowspan="1" colspan="1"/></tr><tr><td rowspan="1" colspan="1">Sex</td><td rowspan="1" colspan="1">Male</td><td rowspan="1" colspan="1">Male</td><td rowspan="1" colspan="1">Female</td><td rowspan="1" colspan="1">Female</td><td rowspan="1" colspan="1">Female</td><td rowspan="1" colspan="1"/></tr><tr><td rowspan="1" colspan="1">
                      <abbrev xmlns:xlink="http://www.w3.org/1999/xlink" xlink:title="Snout to vent length" id="ABBRID0ENMAG" xlink:type="simple">SVL</abbrev>
                    </td><td rowspan="1" colspan="1">76.1</td><td rowspan="1" colspan="1">79.0</td><td rowspan="1" colspan="1">77.3</td><td rowspan="1" colspan="1">80.7</td><td rowspan="1" colspan="1">76.7</td><td rowspan="1" colspan="1">76.1–80.7</td></tr><tr><td rowspan="1" colspan="1"><abbrev xmlns:xlink="http://www.w3.org/1999/xlink" xlink:title="Tail length" id="ABBRID0EINAG" xlink:type="simple">TaL</abbrev>*</td><td rowspan="1" colspan="1">75.1</td><td rowspan="1" colspan="1">56.9</td><td rowspan="1" colspan="1">66.6</td><td rowspan="1" colspan="1">79.1</td><td rowspan="1" colspan="1">64.6</td><td rowspan="1" colspan="1">56.9–79.1</td></tr><tr><td rowspan="1" colspan="1">
                      <abbrev xmlns:xlink="http://www.w3.org/1999/xlink" xlink:title="Tail width" id="ABBRID0EDOAG" xlink:type="simple">TaW</abbrev>
                    </td><td rowspan="1" colspan="1">5.5</td><td rowspan="1" colspan="1">4.4</td><td rowspan="1" colspan="1">5.3</td><td rowspan="1" colspan="1">5.6</td><td rowspan="1" colspan="1">5.7</td><td rowspan="1" colspan="1">4.4–5.7</td></tr><tr><td rowspan="1" colspan="1"><abbrev xmlns:xlink="http://www.w3.org/1999/xlink" xlink:title="Tail width" id="ABBRID0E5OAG" xlink:type="simple">TaW</abbrev>/<abbrev xmlns:xlink="http://www.w3.org/1999/xlink" xlink:title="Snout to vent length" id="ABBRID0ECPAG" xlink:type="simple">SVL</abbrev></td><td rowspan="1" colspan="1">0.072</td><td rowspan="1" colspan="1">0.056</td><td rowspan="1" colspan="1">0.069</td><td rowspan="1" colspan="1">0.069</td><td rowspan="1" colspan="1">0.074</td><td rowspan="1" colspan="1">0.056–0.74</td></tr><tr><td rowspan="1" colspan="1">
                      <abbrev xmlns:xlink="http://www.w3.org/1999/xlink" xlink:title="Forearm length" id="ABBRID0E3PAG" xlink:type="simple">ForeL</abbrev>
                    </td><td rowspan="1" colspan="1">12.3</td><td rowspan="1" colspan="1">13.2</td><td rowspan="1" colspan="1">12.1</td><td rowspan="1" colspan="1">13.7</td><td rowspan="1" colspan="1">11.7</td><td rowspan="1" colspan="1">11.7–13.7</td></tr><tr><td rowspan="1" colspan="1"><abbrev xmlns:xlink="http://www.w3.org/1999/xlink" xlink:title="Forearm length" id="ABBRID0EXQAG" xlink:type="simple">ForeL</abbrev>/<abbrev xmlns:xlink="http://www.w3.org/1999/xlink" xlink:title="Snout to vent length" id="ABBRID0E2QAG" xlink:type="simple">SVL</abbrev></td><td rowspan="1" colspan="1">0.162</td><td rowspan="1" colspan="1">0.167</td><td rowspan="1" colspan="1">0.157</td><td rowspan="1" colspan="1">0.170</td><td rowspan="1" colspan="1">0.153</td><td rowspan="1" colspan="1">0.153–0.170</td></tr><tr><td rowspan="1" colspan="1">
                      <abbrev xmlns:xlink="http://www.w3.org/1999/xlink" xlink:title="Crus length" id="ABBRID0EVRAG" xlink:type="simple">CrusL</abbrev>
                    </td><td rowspan="1" colspan="1">13.4</td><td rowspan="1" colspan="1">14.9</td><td rowspan="1" colspan="1">13.8</td><td rowspan="1" colspan="1">16.1</td><td rowspan="1" colspan="1">13.2</td><td rowspan="1" colspan="1">14.2–16.6</td></tr><tr><td rowspan="1" colspan="1">Crus/<abbrev xmlns:xlink="http://www.w3.org/1999/xlink" xlink:title="Snout to vent length" id="ABBRID0EQSAG" xlink:type="simple">SVL</abbrev></td><td rowspan="1" colspan="1">0.176</td><td rowspan="1" colspan="1">0.189</td><td rowspan="1" colspan="1">0.179</td><td rowspan="1" colspan="1">0.200</td><td rowspan="1" colspan="1">0.172</td><td rowspan="1" colspan="1">0.172–0.200</td></tr><tr><td rowspan="1" colspan="1">
                      <abbrev xmlns:xlink="http://www.w3.org/1999/xlink" xlink:title="Axilla-groin distance" id="ABBRID0EKTAG" xlink:type="simple">AG</abbrev>
                    </td><td rowspan="1" colspan="1">36.6</td><td rowspan="1" colspan="1">36.1</td><td rowspan="1" colspan="1">35.3</td><td rowspan="1" colspan="1">36.4</td><td rowspan="1" colspan="1">35.4</td><td rowspan="1" colspan="1">35.3–36.6</td></tr><tr><td rowspan="1" colspan="1"><abbrev xmlns:xlink="http://www.w3.org/1999/xlink" xlink:title="Axilla-groin distance" id="ABBRID0EFUAG" xlink:type="simple">AG</abbrev>/<abbrev xmlns:xlink="http://www.w3.org/1999/xlink" xlink:title="Snout to vent length" id="ABBRID0EJUAG" xlink:type="simple">SVL</abbrev></td><td rowspan="1" colspan="1">0.481</td><td rowspan="1" colspan="1">0.457</td><td rowspan="1" colspan="1">0.457</td><td rowspan="1" colspan="1">0.451</td><td rowspan="1" colspan="1">0.462</td><td rowspan="1" colspan="1">0.451–0.481</td></tr><tr><td rowspan="1" colspan="1">
                      <abbrev xmlns:xlink="http://www.w3.org/1999/xlink" xlink:title="Head length" id="ABBRID0EDVAG" xlink:type="simple">HeadL</abbrev>
                    </td><td rowspan="1" colspan="1">22.1</td><td rowspan="1" colspan="1">23.5</td><td rowspan="1" colspan="1">22.2</td><td rowspan="1" colspan="1">23.6</td><td rowspan="1" colspan="1">23.4</td><td rowspan="1" colspan="1">22.1–23.6</td></tr><tr><td rowspan="1" colspan="1"><abbrev xmlns:xlink="http://www.w3.org/1999/xlink" xlink:title="Head length" id="ABBRID0E5VAG" xlink:type="simple">HeadL</abbrev>/<abbrev xmlns:xlink="http://www.w3.org/1999/xlink" xlink:title="Snout to vent length" id="ABBRID0ECWAG" xlink:type="simple">SVL</abbrev></td><td rowspan="1" colspan="1">0.290</td><td rowspan="1" colspan="1">0.297</td><td rowspan="1" colspan="1">0.287</td><td rowspan="1" colspan="1">0.292</td><td rowspan="1" colspan="1">0.305</td><td rowspan="1" colspan="1">0.287–0.305</td></tr><tr><td rowspan="1" colspan="1">
                      <abbrev xmlns:xlink="http://www.w3.org/1999/xlink" xlink:title="Head width" id="ABBRID0E3WAG" xlink:type="simple">HeadW</abbrev>
                    </td><td rowspan="1" colspan="1">14.1</td><td rowspan="1" colspan="1">14.5</td><td rowspan="1" colspan="1">13.7</td><td rowspan="1" colspan="1">15.2</td><td rowspan="1" colspan="1">13.7</td><td rowspan="1" colspan="1">13.7–15.2</td></tr><tr><td rowspan="1" colspan="1">
                      <abbrev xmlns:xlink="http://www.w3.org/1999/xlink" xlink:title="Head depth" id="ABBRID0EXXAG" xlink:type="simple">HeadD</abbrev>
                    </td><td rowspan="1" colspan="1">9.4</td><td rowspan="1" colspan="1">9.2</td><td rowspan="1" colspan="1">8.6</td><td rowspan="1" colspan="1">9.8</td><td rowspan="1" colspan="1">8.6</td><td rowspan="1" colspan="1">8.6–9.8</td></tr><tr><td rowspan="1" colspan="1"><abbrev xmlns:xlink="http://www.w3.org/1999/xlink" xlink:title="Eye diameter" id="ABBRID0ESYAG" xlink:type="simple">EyeD</abbrev> (eye diameter)</td><td rowspan="1" colspan="1">5.1</td><td rowspan="1" colspan="1">5.1</td><td rowspan="1" colspan="1">4.8</td><td rowspan="1" colspan="1">4.8</td><td rowspan="1" colspan="1">4.5</td><td rowspan="1" colspan="1">4.5–5.1</td></tr><tr><td rowspan="1" colspan="1"><abbrev xmlns:xlink="http://www.w3.org/1999/xlink" xlink:title="Eye diameter" id="ABBRID0ENZAG" xlink:type="simple">EyeD</abbrev>/<abbrev xmlns:xlink="http://www.w3.org/1999/xlink" xlink:title="Snout to vent length" id="ABBRID0ERZAG" xlink:type="simple">SVL</abbrev></td><td rowspan="1" colspan="1">0.067</td><td rowspan="1" colspan="1">0.065</td><td rowspan="1" colspan="1">0.062</td><td rowspan="1" colspan="1">0.059</td><td rowspan="1" colspan="1">0.059</td><td rowspan="1" colspan="1">0.059–0.067</td></tr><tr><td rowspan="1" colspan="1">Ear-<abbrev xmlns:xlink="http://www.w3.org/1999/xlink" xlink:title="Eye diameter" id="ABBRID0EL1AG" xlink:type="simple">EyeD</abbrev> (eye-ear distance)</td><td rowspan="1" colspan="1">5.7</td><td rowspan="1" colspan="1">6.1</td><td rowspan="1" colspan="1">6.0</td><td rowspan="1" colspan="1">6.5</td><td rowspan="1" colspan="1">5.7</td><td rowspan="1" colspan="1">5.7–6.5</td></tr><tr><td rowspan="1" colspan="1"><abbrev xmlns:xlink="http://www.w3.org/1999/xlink" xlink:title="Eye-snout distance" id="ABBRID0EG2AG" xlink:type="simple">ESD</abbrev> (eye-snout distance)</td><td rowspan="1" colspan="1">9.0</td><td rowspan="1" colspan="1">9.5</td><td rowspan="1" colspan="1">9.0</td><td rowspan="1" colspan="1">9.9</td><td rowspan="1" colspan="1">9.3</td><td rowspan="1" colspan="1">9.0–9.9</td></tr><tr><td rowspan="1" colspan="1"><abbrev xmlns:xlink="http://www.w3.org/1999/xlink" xlink:title="Eye-snout distance" id="ABBRID0EB3AG" xlink:type="simple">ESD</abbrev>/<abbrev xmlns:xlink="http://www.w3.org/1999/xlink" xlink:title="Snout to vent length" id="ABBRID0EF3AG" xlink:type="simple">SVL</abbrev></td><td rowspan="1" colspan="1">0.118</td><td rowspan="1" colspan="1">0.120</td><td rowspan="1" colspan="1">0.116</td><td rowspan="1" colspan="1">0.123</td><td rowspan="1" colspan="1">0.121</td><td rowspan="1" colspan="1">0.116–0.123</td></tr><tr><td rowspan="1" colspan="1"><abbrev xmlns:xlink="http://www.w3.org/1999/xlink" xlink:title="Eye-nostril distance" id="ABBRID0E63AG" xlink:type="simple">END</abbrev> (eye-nostrial distance)</td><td rowspan="1" colspan="1">6.6</td><td rowspan="1" colspan="1">6.9</td><td rowspan="1" colspan="1">6.4</td><td rowspan="1" colspan="1">7.0</td><td rowspan="1" colspan="1">7.0</td><td rowspan="1" colspan="1">6.4–7.0</td></tr><tr><td rowspan="1" colspan="1">IO (interorbital distance)</td><td rowspan="1" colspan="1">5.5</td><td rowspan="1" colspan="1">4.8</td><td rowspan="1" colspan="1">5.0</td><td rowspan="1" colspan="1">5.7</td><td rowspan="1" colspan="1">5.2</td><td rowspan="1" colspan="1">4.8–5.7</td></tr><tr><td rowspan="1" colspan="1"><abbrev xmlns:xlink="http://www.w3.org/1999/xlink" xlink:title="Internarial distance" id="ABBRID0EQ5AG" xlink:type="simple">IND</abbrev> (internarial distance)</td><td rowspan="1" colspan="1">2.9</td><td rowspan="1" colspan="1">2.8</td><td rowspan="1" colspan="1">2.6</td><td rowspan="1" colspan="1">2.9</td><td rowspan="1" colspan="1">2.7</td><td rowspan="1" colspan="1">2.6–2.9</td></tr><tr><td rowspan="1" colspan="1"><abbrev xmlns:xlink="http://www.w3.org/1999/xlink" xlink:title="Ear diameter in vertical distance" id="ABBRID0EL6AG" xlink:type="simple">EarDV</abbrev> (vertical)</td><td rowspan="1" colspan="1">1.2</td><td rowspan="1" colspan="1">1.3</td><td rowspan="1" colspan="1">1.2</td><td rowspan="1" colspan="1">1.3</td><td rowspan="1" colspan="1">1.3</td><td rowspan="1" colspan="1">1.2–1.3</td></tr><tr><td rowspan="1" colspan="1"><abbrev xmlns:xlink="http://www.w3.org/1999/xlink" xlink:title="Ear diameter in horizontal distance" id="ABBRID0EGABG" xlink:type="simple">EarDH</abbrev> (horizontal)</td><td rowspan="1" colspan="1">0.7</td><td rowspan="1" colspan="1">1.1</td><td rowspan="1" colspan="1">0.7</td><td rowspan="1" colspan="1">0.7</td><td rowspan="1" colspan="1">0.7</td><td rowspan="1" colspan="1">0.6–1.1</td></tr><tr><td rowspan="1" colspan="1">Intersupranasal scales</td><td rowspan="1" colspan="1">1</td><td rowspan="1" colspan="1">1</td><td rowspan="1" colspan="1">1</td><td rowspan="1" colspan="1">1</td><td rowspan="1" colspan="1">1</td><td rowspan="1" colspan="1">1</td></tr><tr><td rowspan="1" colspan="1">Supralabials (<abbrev xmlns:xlink="http://www.w3.org/1999/xlink" xlink:title="Supralabials" id="ABBRID0EXBBG" xlink:type="simple">SL</abbrev>)</td><td rowspan="1" colspan="1">12R/13L</td><td rowspan="1" colspan="1">11R/11L</td><td rowspan="1" colspan="1">11R/11L</td><td rowspan="1" colspan="1">12R/12L</td><td rowspan="1" colspan="1">12R/13L</td><td rowspan="1" colspan="1">11–13</td></tr><tr><td rowspan="1" colspan="1">Infralabials (<abbrev xmlns:xlink="http://www.w3.org/1999/xlink" xlink:title="Infralabials" id="ABBRID0ESCBG" xlink:type="simple">InL</abbrev>)</td><td rowspan="1" colspan="1">9R/9L</td><td rowspan="1" colspan="1">10R/9L</td><td rowspan="1" colspan="1">10R/10L</td><td rowspan="1" colspan="1">10R/9L</td><td rowspan="1" colspan="1">10R/10L</td><td rowspan="1" colspan="1">8–10</td></tr><tr><td rowspan="1" colspan="1">
                      <abbrev xmlns:xlink="http://www.w3.org/1999/xlink" xlink:title="Paravertebral tubercles" id="ABBRID0ENDBG" xlink:type="simple">PVT</abbrev>
                    </td><td rowspan="1" colspan="1">32</td><td rowspan="1" colspan="1">31</td><td rowspan="1" colspan="1">36</td><td rowspan="1" colspan="1">34</td><td rowspan="1" colspan="1">32</td><td rowspan="1" colspan="1">31–36</td></tr><tr><td rowspan="1" colspan="1">
                      <abbrev xmlns:xlink="http://www.w3.org/1999/xlink" xlink:title="Longitudinal dorsal rows of enlarged tubercles" id="ABBRID0EIEBG" xlink:type="simple">LDRT</abbrev>
                    </td><td rowspan="1" colspan="1">18</td><td rowspan="1" colspan="1">20</td><td rowspan="1" colspan="1">20</td><td rowspan="1" colspan="1">20</td><td rowspan="1" colspan="1">19</td><td rowspan="1" colspan="1">18–20</td></tr><tr><td rowspan="1" colspan="1">
                      <abbrev xmlns:xlink="http://www.w3.org/1999/xlink" xlink:title="Ventral scales" id="ABBRID0EDFBG" xlink:type="simple">VS</abbrev>
                    </td><td rowspan="1" colspan="1">47</td><td rowspan="1" colspan="1">47</td><td rowspan="1" colspan="1">52</td><td rowspan="1" colspan="1">45</td><td rowspan="1" colspan="1">54</td><td rowspan="1" colspan="1">45–54</td></tr><tr><td rowspan="1" colspan="1">Median subcaudal scales slightly enlarged</td><td rowspan="1" colspan="1">yes</td><td rowspan="1" colspan="1">yes</td><td rowspan="1" colspan="1">yes</td><td rowspan="1" colspan="1">yes</td><td rowspan="1" colspan="1">yes</td><td rowspan="1" colspan="1">yes</td></tr><tr><td rowspan="1" colspan="1">
                      <abbrev xmlns:xlink="http://www.w3.org/1999/xlink" xlink:title="Subdigital lamellae beneath fourth finger" id="ABBRID0EUGBG" xlink:type="simple">SDLF4</abbrev>
                    </td><td rowspan="1" colspan="1">18</td><td rowspan="1" colspan="1">20</td><td rowspan="1" colspan="1">18</td><td rowspan="1" colspan="1">19</td><td rowspan="1" colspan="1">19</td><td rowspan="1" colspan="1">18–20</td></tr><tr><td rowspan="1" colspan="1">
                      <abbrev xmlns:xlink="http://www.w3.org/1999/xlink" xlink:title="Subdigital lamellae on fourth toe" id="ABBRID0EPHBG" xlink:type="simple">SDLT4</abbrev>
                    </td><td rowspan="1" colspan="1">22</td><td rowspan="1" colspan="1">23</td><td rowspan="1" colspan="1">20</td><td rowspan="1" colspan="1">21</td><td rowspan="1" colspan="1">21</td><td rowspan="1" colspan="1">20–23</td></tr><tr><td rowspan="1" colspan="1">
                      <abbrev xmlns:xlink="http://www.w3.org/1999/xlink" xlink:title="Enlarged femoral scales" id="ABBRID0EKIBG" xlink:type="simple">EFS</abbrev>
                    </td><td rowspan="1" colspan="1">8R8L</td><td rowspan="1" colspan="1">3R/3L</td><td rowspan="1" colspan="1">0</td><td rowspan="1" colspan="1">7R/6L</td><td rowspan="1" colspan="1">0</td><td rowspan="1" colspan="1">0–8</td></tr><tr><td rowspan="1" colspan="1">
                      <abbrev xmlns:xlink="http://www.w3.org/1999/xlink" xlink:title="Femoral pores" id="ABBRID0EFJBG" xlink:type="simple">FP</abbrev>
                    </td><td rowspan="1" colspan="1">0</td><td rowspan="1" colspan="1">0</td><td rowspan="1" colspan="1">0</td><td rowspan="1" colspan="1">0</td><td rowspan="1" colspan="1">0</td><td rowspan="1" colspan="1">0</td></tr><tr><td rowspan="1" colspan="1">
                      <abbrev xmlns:xlink="http://www.w3.org/1999/xlink" xlink:title="Enlarged precloacal scales" id="ABBRID0EAKBG" xlink:type="simple">EPrecS</abbrev>
                    </td><td rowspan="1" colspan="1">7</td><td rowspan="1" colspan="1">9</td><td rowspan="1" colspan="1">7</td><td rowspan="1" colspan="1">10</td><td rowspan="1" colspan="1">9</td><td rowspan="1" colspan="1">7–10</td></tr><tr><td rowspan="1" colspan="1">
                      <abbrev xmlns:xlink="http://www.w3.org/1999/xlink" xlink:title="Precloacal pores" id="ABBRID0E2KBG" xlink:type="simple">PrecP</abbrev>
                    </td><td rowspan="1" colspan="1">5</td><td rowspan="1" colspan="1">4</td><td rowspan="1" colspan="1">4</td><td rowspan="1" colspan="1">1</td><td rowspan="1" colspan="1">7</td><td rowspan="1" colspan="1">1–7</td></tr><tr><td rowspan="1" colspan="1">
                      <abbrev xmlns:xlink="http://www.w3.org/1999/xlink" xlink:title="Precloacal groove" id="ABBRID0EWLBG" xlink:type="simple">PrecG</abbrev>
                    </td><td rowspan="1" colspan="1">0</td><td rowspan="1" colspan="1">0</td><td rowspan="1" colspan="1">0</td><td rowspan="1" colspan="1">0</td><td rowspan="1" colspan="1">0</td><td rowspan="1" colspan="1">0</td></tr><tr><td rowspan="1" colspan="1">
                      <abbrev xmlns:xlink="http://www.w3.org/1999/xlink" xlink:title="Post precloacal scale rows" id="ABBRID0ERMBG" xlink:type="simple">PostPSR</abbrev>
                    </td><td rowspan="1" colspan="1">3</td><td rowspan="1" colspan="1">4</td><td rowspan="1" colspan="1">3</td><td rowspan="1" colspan="1">3</td><td rowspan="1" colspan="1">3</td><td rowspan="1" colspan="1">3–4</td></tr><tr><td rowspan="1" colspan="1">
                      <abbrev xmlns:xlink="http://www.w3.org/1999/xlink" xlink:title="Post cloacal spur" id="ABBRID0EMNBG" xlink:type="simple">PostSP</abbrev>
                    </td><td rowspan="1" colspan="1">4</td><td rowspan="1" colspan="1">3</td><td rowspan="1" colspan="1">4</td><td rowspan="1" colspan="1">4</td><td rowspan="1" colspan="1">3</td><td rowspan="1" colspan="1">3–4</td></tr><tr><td rowspan="1" colspan="1">Number of dark brown body bands</td><td rowspan="1" colspan="1">3</td><td rowspan="1" colspan="1">3</td><td rowspan="1" colspan="1">4</td><td rowspan="1" colspan="1">3</td><td rowspan="1" colspan="1">3</td><td rowspan="1" colspan="1">3–4</td></tr><tr><td rowspan="1" colspan="1">Femoral and precloacal scales continuous</td><td rowspan="1" colspan="1">no</td><td rowspan="1" colspan="1">no</td><td rowspan="1" colspan="1">no</td><td rowspan="1" colspan="1">no</td><td rowspan="1" colspan="1">no</td><td rowspan="1" colspan="1">no</td></tr><tr><td rowspan="1" colspan="1">Yellowish spots on top of head</td><td rowspan="1" colspan="1">yes</td><td rowspan="1" colspan="1">yes</td><td rowspan="1" colspan="1">yes</td><td rowspan="1" colspan="1">yes</td><td rowspan="1" colspan="1">yes</td><td rowspan="1" colspan="1">yes</td></tr><tr><td rowspan="1" colspan="1">Posterior border of nuchal loop pointed</td><td rowspan="1" colspan="1">yes</td><td rowspan="1" colspan="1">yes</td><td rowspan="1" colspan="1">yes</td><td rowspan="1" colspan="1">yes</td><td rowspan="1" colspan="1">yes</td><td rowspan="1" colspan="1">yes</td></tr><tr><td rowspan="1" colspan="1">First body band complete</td><td rowspan="1" colspan="1">yes</td><td rowspan="1" colspan="1">yes</td><td rowspan="1" colspan="1">yes</td><td rowspan="1" colspan="1">yes</td><td rowspan="1" colspan="1">yes</td><td rowspan="1" colspan="1">yes</td></tr><tr><td rowspan="1" colspan="1">Second to fourth body bands more irregular</td><td rowspan="1" colspan="1">yes</td><td rowspan="1" colspan="1">yes</td><td rowspan="1" colspan="1">yes</td><td rowspan="1" colspan="1">yes</td><td rowspan="1" colspan="1">yes</td><td rowspan="1" colspan="1">yes</td></tr><tr><td rowspan="1" colspan="1">Yellowish white or light brown bands about half the width of dark brown body bands</td><td rowspan="1" colspan="1">yes</td><td rowspan="1" colspan="1">yes</td><td rowspan="1" colspan="1">yes</td><td rowspan="1" colspan="1">yes</td><td rowspan="1" colspan="1">yes</td><td rowspan="1" colspan="1">yes</td></tr><tr><td rowspan="1" colspan="1">Number of yellowish white or light brown body bands</td><td rowspan="1" colspan="1">2</td><td rowspan="1" colspan="1">2</td><td rowspan="1" colspan="1">3</td><td rowspan="1" colspan="1">2</td><td rowspan="1" colspan="1">2</td><td rowspan="1" colspan="1">2–3</td></tr><tr><td rowspan="1" colspan="1">Yellowish spot above ear opening</td><td rowspan="1" colspan="1">yes</td><td rowspan="1" colspan="1">yes</td><td rowspan="1" colspan="1">yes</td><td rowspan="1" colspan="1">yes</td><td rowspan="1" colspan="1">yes</td><td rowspan="1" colspan="1">yes</td></tr><tr><td rowspan="1" colspan="1">Enlarged tubercle at corner of jaw</td><td rowspan="1" colspan="1">yes</td><td rowspan="1" colspan="1">Yes</td><td rowspan="1" colspan="1">yes</td><td rowspan="1" colspan="1">yes</td><td rowspan="1" colspan="1">yes</td><td rowspan="1" colspan="1">yes</td></tr></tbody></table></table-wrap></tp:treatment-sec><tp:treatment-sec sec-type="distribution" id="SECID0E5UBG"><title>Distribution and natural history.</title><p>The new species is known only from the type locality at Phnom Chi in Prey Lang Wildlife Sanctuary, Kampong Thom Province, Sandan District, Cambodia. All individuals were found at night between 2001–2147 hr in evergreen-large dipterocarp dominated forest associated with rocky terrain (Fig. <xref ref-type="fig" rid="F8">7</xref>). The holotype <named-content xmlns:xlink="http://www.w3.org/1999/xlink" content-type="dwc:institutional_code" xlink:type="simple">CBC</named-content> 03012 was found on a rock face following evening rain, paratypes <named-content xmlns:xlink="http://www.w3.org/1999/xlink" content-type="dwc:institutional_code" xlink:type="simple">CBC</named-content> 03013–14 were on boulders following evening rain, paratype <named-content xmlns:xlink="http://www.w3.org/1999/xlink" content-type="dwc:institutional_code" xlink:type="simple">CBC</named-content> 03003 was on leaf litter along a forest trail, and paratype <named-content xmlns:xlink="http://www.w3.org/1999/xlink" content-type="dwc:institutional_code" xlink:type="simple">CBC</named-content> 03004 was on a rock wall at the entrance to a cave. Only five individuals were found during five-survey nights, suggesting the species is relatively uncommon. None were encountered during a brief survey by NT in the wet season of 2014 (<xref ref-type="bibr" rid="B7">Hayes et al. 2015</xref>). The new species is the only member of the C. <italic><tp:taxon-name><tp:taxon-name-part taxon-name-part-type="genus" reg="Cyrtodactylus"/><tp:taxon-name-part taxon-name-part-type="species" reg="irregularis">irregularis</tp:taxon-name-part></tp:taxon-name></italic> complex known to occur west of the Mekong River (<xref ref-type="bibr" rid="B23">Nguyen et al. 2017</xref>; <xref ref-type="bibr" rid="B25">Pauwels et al. 2018</xref>).</p><fig id="F8" position="float" orientation="portrait"><object-id xmlns:xlink="http://www.w3.org/1999/xlink" content-type="doi" xlink:type="simple">10.3897/zookeys.926.48671.figure7</object-id><object-id xmlns:xlink="http://www.w3.org/1999/xlink" content-type="arpha" xlink:type="simple">3C884DA2-ECEE-5271-9F8B-1468CDB049E8</object-id><label>Figure 7.</label><caption><p>Habitat at Phnom Chi, the type locality of <italic><tp:taxon-name><tp:taxon-name-part taxon-name-part-type="genus" reg="Cyrtodactylus">Cyrtodactylus</tp:taxon-name-part> <tp:taxon-name-part taxon-name-part-type="species" reg="phnomchiensis">phnomchiensis</tp:taxon-name-part></tp:taxon-name></italic> sp. nov.</p></caption><graphic xmlns:xlink="http://www.w3.org/1999/xlink" xlink:href="zookeys-926-133-g008.jpg" position="float" orientation="portrait" xlink:type="simple" id="oo_399864.jpg"><uri content-type="original_file" xlink:type="simple">https://binary.pensoft.net/fig/399864</uri></graphic></fig></tp:treatment-sec><tp:treatment-sec sec-type="comparisons" id="SECID0EKXBG"><title>Comparisons.</title><p><italic><tp:taxon-name><tp:taxon-name-part taxon-name-part-type="genus" reg="Cyrtodactylus">Cyrtodactylus</tp:taxon-name-part> <tp:taxon-name-part taxon-name-part-type="species" reg="phnomchiensis">phnomchiensis</tp:taxon-name-part></tp:taxon-name></italic> sp. nov. is distinguishable from all 19 other members of the <italic><tp:taxon-name><tp:taxon-name-part taxon-name-part-type="genus" reg="Cyrtodactylus">C.</tp:taxon-name-part> <tp:taxon-name-part taxon-name-part-type="species" reg="irregularis">irregularis</tp:taxon-name-part></tp:taxon-name></italic> group by a unique combination of morphological characters (and in mitochondrial DNA; Fig. <xref ref-type="fig" rid="F2">2</xref>).</p><p><italic><tp:taxon-name><tp:taxon-name-part taxon-name-part-type="genus" reg="Cyrtodactylus">Cyrtodactylus</tp:taxon-name-part> <tp:taxon-name-part taxon-name-part-type="species" reg="phnomchiensis">phnomchiensis</tp:taxon-name-part></tp:taxon-name></italic> sp. nov. differs from <italic><tp:taxon-name><tp:taxon-name-part taxon-name-part-type="genus" reg="Cyrtodactylus">C.</tp:taxon-name-part> <tp:taxon-name-part taxon-name-part-type="species" reg="bidoupimontis">bidoupimontis</tp:taxon-name-part></tp:taxon-name></italic> Nazarov, Poyarkov, Orlov, Phung, Nguyen, Hoang &amp; Ziegler, 2012 by having ventral scales 45–54 (vs. 38–43 in <italic><tp:taxon-name><tp:taxon-name-part taxon-name-part-type="genus" reg="Cyrtodactylus"/><tp:taxon-name-part taxon-name-part-type="species" reg="bidoupimontis">bidoupimontis</tp:taxon-name-part></tp:taxon-name></italic>), precloacal pits in females 1–7 (vs. absent in <italic><tp:taxon-name><tp:taxon-name-part taxon-name-part-type="genus" reg="Cyrtodactylus"/><tp:taxon-name-part taxon-name-part-type="species" reg="bidoupimontis">bidoupimontis</tp:taxon-name-part></tp:taxon-name></italic>), dark brown body bands larger than yellowish white or light brown dorsal bands (vs. dark brown bands, when present, narrower than light yellow dorsal bands in <italic><tp:taxon-name><tp:taxon-name-part taxon-name-part-type="genus" reg="Cyrtodactylus"/><tp:taxon-name-part taxon-name-part-type="species" reg="bidoupimontis">bidoupimontis</tp:taxon-name-part></tp:taxon-name></italic>), and distinct large yellow band on anterior margin of dark brown nuchal loop (vs. narrow light margin in <italic><tp:taxon-name><tp:taxon-name-part taxon-name-part-type="genus" reg="Cyrtodactylus"/><tp:taxon-name-part taxon-name-part-type="species" reg="bidoupimontis">bidoupimontis</tp:taxon-name-part></tp:taxon-name></italic>), and yellow spots on top of head (vs. dark spots in <italic><tp:taxon-name><tp:taxon-name-part taxon-name-part-type="genus" reg="Cyrtodactylus"/><tp:taxon-name-part taxon-name-part-type="species" reg="bidoupimontis">bidoupimontis</tp:taxon-name-part></tp:taxon-name></italic>).</p><p><italic><tp:taxon-name><tp:taxon-name-part taxon-name-part-type="genus" reg="Cyrtodactylus">Cyrtodactylus</tp:taxon-name-part> <tp:taxon-name-part taxon-name-part-type="species" reg="phnomchiensis">phnomchiensis</tp:taxon-name-part></tp:taxon-name></italic> sp. nov. differs from <italic><tp:taxon-name><tp:taxon-name-part taxon-name-part-type="genus" reg="Cyrtodactylus">C.</tp:taxon-name-part> <tp:taxon-name-part taxon-name-part-type="species" reg="buchardi">buchardi</tp:taxon-name-part></tp:taxon-name></italic> by having <abbrev xmlns:xlink="http://www.w3.org/1999/xlink" xlink:title="Snout to vent length" id="ABBRID0EM2BG" xlink:type="simple">SVL</abbrev> 76.1–80.7 mm (vs. 60–65 mm in <italic><tp:taxon-name><tp:taxon-name-part taxon-name-part-type="genus" reg="Cyrtodactylus"/><tp:taxon-name-part taxon-name-part-type="species" reg="buchardi">buchardi</tp:taxon-name-part></tp:taxon-name></italic>), <abbrev xmlns:xlink="http://www.w3.org/1999/xlink" xlink:title="Subdigital lamellae beneath fourth finger" id="ABBRID0E12BG" xlink:type="simple">SDLF4</abbrev> 18–20 (vs. 14 in <italic><tp:taxon-name><tp:taxon-name-part taxon-name-part-type="genus" reg="Cyrtodactylus"/><tp:taxon-name-part taxon-name-part-type="species" reg="buchardi">buchardi</tp:taxon-name-part></tp:taxon-name></italic>), <abbrev xmlns:xlink="http://www.w3.org/1999/xlink" xlink:title="Subdigital lamellae on fourth toe" id="ABBRID0EI3BG" xlink:type="simple">SDLT4</abbrev> 20–23 (vs. 12–14 in <italic><tp:taxon-name><tp:taxon-name-part taxon-name-part-type="genus" reg="Cyrtodactylus"/><tp:taxon-name-part taxon-name-part-type="species" reg="buchardi">buchardi</tp:taxon-name-part></tp:taxon-name></italic>), ventral scales 45–54 (vs. 30 in <italic><tp:taxon-name><tp:taxon-name-part taxon-name-part-type="genus" reg="Cyrtodactylus"/><tp:taxon-name-part taxon-name-part-type="species" reg="buchardi">buchardi</tp:taxon-name-part></tp:taxon-name></italic>), <abbrev xmlns:xlink="http://www.w3.org/1999/xlink" xlink:title="Longitudinal dorsal rows of enlarged tubercles" id="ABBRID0EA4BG" xlink:type="simple">LDRT</abbrev> 18–20 (vs. 25 in <italic><tp:taxon-name><tp:taxon-name-part taxon-name-part-type="genus" reg="Cyrtodactylus"/><tp:taxon-name-part taxon-name-part-type="species" reg="buchardi">buchardi</tp:taxon-name-part></tp:taxon-name></italic>), precloacal pores in males 4–5 (vs. 9 in <italic><tp:taxon-name><tp:taxon-name-part taxon-name-part-type="genus" reg="Cyrtodactylus"/><tp:taxon-name-part taxon-name-part-type="species" reg="buchardi">buchardi</tp:taxon-name-part></tp:taxon-name></italic>), and irregular dorsal body bands (vs. blotches in <italic><tp:taxon-name><tp:taxon-name-part taxon-name-part-type="genus" reg="Cyrtodactylus"/><tp:taxon-name-part taxon-name-part-type="species" reg="buchardi">buchardi</tp:taxon-name-part></tp:taxon-name></italic>).</p><p><italic><tp:taxon-name><tp:taxon-name-part taxon-name-part-type="genus" reg="Cyrtodactylus">Cyrtodactylus</tp:taxon-name-part> <tp:taxon-name-part taxon-name-part-type="species" reg="phnomchiensis">phnomchiensis</tp:taxon-name-part></tp:taxon-name></italic> sp. nov. differs from <italic><tp:taxon-name><tp:taxon-name-part taxon-name-part-type="genus" reg="Cyrtodactylus">C.</tp:taxon-name-part> <tp:taxon-name-part taxon-name-part-type="species" reg="bugiamapensis">bugiamapensis</tp:taxon-name-part></tp:taxon-name></italic> Nazarov, Poyarkov, Orlov, Phung, Nguyen, Hoang &amp; Ziegler, 2012 by having <abbrev xmlns:xlink="http://www.w3.org/1999/xlink" xlink:title="Longitudinal dorsal rows of enlarged tubercles" id="ABBRID0E15BG" xlink:type="simple">LDRT</abbrev> 18–20 (vs. 20–24 in <italic><tp:taxon-name><tp:taxon-name-part taxon-name-part-type="genus" reg="Cyrtodactylus"/><tp:taxon-name-part taxon-name-part-type="species" reg="bugiamapensis">bugiamapensis</tp:taxon-name-part></tp:taxon-name></italic>), ventral scales 45–54 (vs. 36–46 in <italic><tp:taxon-name><tp:taxon-name-part taxon-name-part-type="genus" reg="Cyrtodactylus"/><tp:taxon-name-part taxon-name-part-type="species" reg="bugiamapensis">bugiamapensis</tp:taxon-name-part></tp:taxon-name></italic>), precloacal pores in males 4–5 (vs. 7–11 in <italic><tp:taxon-name><tp:taxon-name-part taxon-name-part-type="genus" reg="Cyrtodactylus"/><tp:taxon-name-part taxon-name-part-type="species" reg="bugiamapensis">bugiamapensis</tp:taxon-name-part></tp:taxon-name></italic>), <abbrev xmlns:xlink="http://www.w3.org/1999/xlink" xlink:title="Subdigital lamellae beneath fourth finger" id="ABBRID0E36BG" xlink:type="simple">SDLF4</abbrev> 18–20 (vs. 15–17 in <italic><tp:taxon-name><tp:taxon-name-part taxon-name-part-type="genus" reg="Cyrtodactylus"/><tp:taxon-name-part taxon-name-part-type="species" reg="bugiamapensis">bugiamapensis</tp:taxon-name-part></tp:taxon-name></italic>), <abbrev xmlns:xlink="http://www.w3.org/1999/xlink" xlink:title="Subdigital lamellae on fourth toe" id="ABBRID0ELAAI" xlink:type="simple">SDLT4</abbrev> 20–23 (vs. 17–20 in <italic><tp:taxon-name><tp:taxon-name-part taxon-name-part-type="genus" reg="Cyrtodactylus"/><tp:taxon-name-part taxon-name-part-type="species" reg="bugiamapensis">bugiamapensis</tp:taxon-name-part></tp:taxon-name></italic>), <abbrev xmlns:xlink="http://www.w3.org/1999/xlink" xlink:title="Crus length" id="ABBRID0EZAAI" xlink:type="simple">CrusL</abbrev>/<abbrev xmlns:xlink="http://www.w3.org/1999/xlink" xlink:title="Snout to vent length" id="ABBRID0E4AAI" xlink:type="simple">SVL</abbrev> in adult specimens 0.172–0.200 (vs. 0.144–0.157 in <italic><tp:taxon-name><tp:taxon-name-part taxon-name-part-type="genus" reg="Cyrtodactylus"/><tp:taxon-name-part taxon-name-part-type="species" reg="bugiamapensis">bugiamapensis</tp:taxon-name-part></tp:taxon-name></italic>), large nuchal loop bordered anteriorly and posteriorly by broad yellow bands (vs. narrow nuchal loop bordered by distinct narrow white lines in <italic><tp:taxon-name><tp:taxon-name-part taxon-name-part-type="genus" reg="Cyrtodactylus"/><tp:taxon-name-part taxon-name-part-type="species" reg="bugiamapensis">bugiamapensis</tp:taxon-name-part></tp:taxon-name></italic>), dark brown body bands 3–4 (vs. seven highly irregular dark blotches with light margins in <italic><tp:taxon-name><tp:taxon-name-part taxon-name-part-type="genus" reg="Cyrtodactylus"/><tp:taxon-name-part taxon-name-part-type="species" reg="bugiamapensis">bugiamapensis</tp:taxon-name-part></tp:taxon-name></italic>), and top of head with yellowish spots (vs. distinct dark brown spots in <italic><tp:taxon-name><tp:taxon-name-part taxon-name-part-type="genus" reg="Cyrtodactylus"/><tp:taxon-name-part taxon-name-part-type="species" reg="bugiamapensis">bugiamapensis</tp:taxon-name-part></tp:taxon-name></italic>).</p><p><italic><tp:taxon-name><tp:taxon-name-part taxon-name-part-type="genus" reg="Cyrtodactylus">Cyrtodactylus</tp:taxon-name-part> <tp:taxon-name-part taxon-name-part-type="species" reg="phnomchiensis">phnomchiensis</tp:taxon-name-part></tp:taxon-name></italic> sp. nov. differs from <italic><tp:taxon-name><tp:taxon-name-part taxon-name-part-type="genus" reg="Cyrtodactylus">C.</tp:taxon-name-part> <tp:taxon-name-part taxon-name-part-type="species" reg="caovansungi">caovansungi</tp:taxon-name-part></tp:taxon-name></italic> Orlov, Nguyen, Nazarov, Ananjeva &amp; Nguyen, 2007 by having <abbrev xmlns:xlink="http://www.w3.org/1999/xlink" xlink:title="Snout to vent length" id="ABBRID0EBDAI" xlink:type="simple">SVL</abbrev> 76.1–80.7 mm (vs. 90.4–94.0 mm in <italic><tp:taxon-name><tp:taxon-name-part taxon-name-part-type="genus" reg="Cyrtodactylus"/><tp:taxon-name-part taxon-name-part-type="species" reg="caovansungi">caovansungi</tp:taxon-name-part></tp:taxon-name></italic>), ventral scales 45–54 (vs. 38–44 in <italic><tp:taxon-name><tp:taxon-name-part taxon-name-part-type="genus" reg="Cyrtodactylus"/><tp:taxon-name-part taxon-name-part-type="species" reg="caovansungi">caovansungi</tp:taxon-name-part></tp:taxon-name></italic>), femoral pores absent (vs. 6 in <italic><tp:taxon-name><tp:taxon-name-part taxon-name-part-type="genus" reg="Cyrtodactylus"/><tp:taxon-name-part taxon-name-part-type="species" reg="caovansungi">caovansungi</tp:taxon-name-part></tp:taxon-name></italic>), precloacal pores in males 4–5 (vs. 9 in <italic><tp:taxon-name><tp:taxon-name-part taxon-name-part-type="genus" reg="Cyrtodactylus"/><tp:taxon-name-part taxon-name-part-type="species" reg="caovansungi">caovansungi</tp:taxon-name-part></tp:taxon-name></italic>), <abbrev xmlns:xlink="http://www.w3.org/1999/xlink" xlink:title="Subdigital lamellae beneath fourth finger" id="ABBRID0ENEAI" xlink:type="simple">SDLF4</abbrev> 18–20 (vs. 22 in <italic><tp:taxon-name><tp:taxon-name-part taxon-name-part-type="genus" reg="Cyrtodactylus"/><tp:taxon-name-part taxon-name-part-type="species" reg="caovansungi">caovansungi</tp:taxon-name-part></tp:taxon-name></italic>), and enlarged subcaudals absent (vs. present in <italic><tp:taxon-name><tp:taxon-name-part taxon-name-part-type="genus" reg="Cyrtodactylus"/><tp:taxon-name-part taxon-name-part-type="species" reg="caovansungi">caovansungi</tp:taxon-name-part></tp:taxon-name></italic>).</p><p><italic><tp:taxon-name><tp:taxon-name-part taxon-name-part-type="genus" reg="Cyrtodactylus">Cyrtodactylus</tp:taxon-name-part> <tp:taxon-name-part taxon-name-part-type="species" reg="phnomchiensis">phnomchiensis</tp:taxon-name-part></tp:taxon-name></italic> sp. nov. differs from <italic><tp:taxon-name><tp:taxon-name-part taxon-name-part-type="genus" reg="Cyrtodactylus">C.</tp:taxon-name-part> <tp:taxon-name-part taxon-name-part-type="species" reg="cattienensis">cattienensis</tp:taxon-name-part></tp:taxon-name></italic> Geissler, Nazarov, Orlov, Böhme, Phung, Nguyen &amp; Ziegler, 2009 by having <abbrev xmlns:xlink="http://www.w3.org/1999/xlink" xlink:title="Snout to vent length" id="ABBRID0E4FAI" xlink:type="simple">SVL</abbrev> 76.1–80.7 mm (vs. 69.0 mm maximum in <italic><tp:taxon-name><tp:taxon-name-part taxon-name-part-type="genus" reg="Cyrtodactylus"/><tp:taxon-name-part taxon-name-part-type="species" reg="cattienensis">cattienensis</tp:taxon-name-part></tp:taxon-name></italic>), ventral scales 45–54 (vs. 28–42 in <italic><tp:taxon-name><tp:taxon-name-part taxon-name-part-type="genus" reg="Cyrtodactylus"/><tp:taxon-name-part taxon-name-part-type="species" reg="cattienensis">cattienensis</tp:taxon-name-part></tp:taxon-name></italic>), <abbrev xmlns:xlink="http://www.w3.org/1999/xlink" xlink:title="Subdigital lamellae beneath fourth finger" id="ABBRID0EVGAI" xlink:type="simple">SDLF4</abbrev> 18–20 (vs. 12–16 in <italic><tp:taxon-name><tp:taxon-name-part taxon-name-part-type="genus" reg="Cyrtodactylus"/><tp:taxon-name-part taxon-name-part-type="species" reg="cattienensis">cattienensis</tp:taxon-name-part></tp:taxon-name></italic>), and <abbrev xmlns:xlink="http://www.w3.org/1999/xlink" xlink:title="Subdigital lamellae on fourth toe" id="ABBRID0EDHAI" xlink:type="simple">SDLT4</abbrev> 20–23 (vs. 14–19 in <italic><tp:taxon-name><tp:taxon-name-part taxon-name-part-type="genus" reg="Cyrtodactylus"/><tp:taxon-name-part taxon-name-part-type="species" reg="cattienensis">cattienensis</tp:taxon-name-part></tp:taxon-name></italic>).</p><p><italic><tp:taxon-name><tp:taxon-name-part taxon-name-part-type="genus" reg="Cyrtodactylus">Cyrtodactylus</tp:taxon-name-part> <tp:taxon-name-part taxon-name-part-type="species" reg="phnomchiensis">phnomchiensis</tp:taxon-name-part></tp:taxon-name></italic> sp. nov. differs from <italic><tp:taxon-name><tp:taxon-name-part taxon-name-part-type="genus" reg="Cyrtodactylus">C.</tp:taxon-name-part> <tp:taxon-name-part taxon-name-part-type="species" reg="cucdongensis">cucdongensis</tp:taxon-name-part></tp:taxon-name></italic> Schneider, Phung, Le, Nguyen &amp; Ziegler, 2014 by having <abbrev xmlns:xlink="http://www.w3.org/1999/xlink" xlink:title="Snout to vent length" id="ABBRID0EJIAI" xlink:type="simple">SVL</abbrev> 76.1–80.7 mm (vs. 55.8–65.9 mm in <italic><tp:taxon-name><tp:taxon-name-part taxon-name-part-type="genus" reg="Cyrtodactylus"/><tp:taxon-name-part taxon-name-part-type="species" reg="cucdongensis">cucdongensis</tp:taxon-name-part></tp:taxon-name></italic>), ventral scales 45–54 (vs. 35–44 in <italic><tp:taxon-name><tp:taxon-name-part taxon-name-part-type="genus" reg="Cyrtodactylus"/><tp:taxon-name-part taxon-name-part-type="species" reg="cucdongensis">cucdongensis</tp:taxon-name-part></tp:taxon-name></italic>), <abbrev xmlns:xlink="http://www.w3.org/1999/xlink" xlink:title="Subdigital lamellae beneath fourth finger" id="ABBRID0EBJAI" xlink:type="simple">SDLF4</abbrev> 18–20 (vs. 13–18 in <italic><tp:taxon-name><tp:taxon-name-part taxon-name-part-type="genus" reg="Cyrtodactylus"/><tp:taxon-name-part taxon-name-part-type="species" reg="cucdongensis">cucdongensis</tp:taxon-name-part></tp:taxon-name></italic>), and <abbrev xmlns:xlink="http://www.w3.org/1999/xlink" xlink:title="Subdigital lamellae on fourth toe" id="ABBRID0EPJAI" xlink:type="simple">SDLT4</abbrev> 20–23 (vs. 15–20 in <italic><tp:taxon-name><tp:taxon-name-part taxon-name-part-type="genus" reg="Cyrtodactylus"/><tp:taxon-name-part taxon-name-part-type="species" reg="cucdongensis">cucdongensis</tp:taxon-name-part></tp:taxon-name></italic>).</p><p><italic><tp:taxon-name><tp:taxon-name-part taxon-name-part-type="genus" reg="Cyrtodactylus">Cyrtodactylus</tp:taxon-name-part> <tp:taxon-name-part taxon-name-part-type="species" reg="phnomchiensis">phnomchiensis</tp:taxon-name-part></tp:taxon-name></italic> sp. nov. differs from <italic><tp:taxon-name><tp:taxon-name-part taxon-name-part-type="genus" reg="Cyrtodactylus">C.</tp:taxon-name-part> <tp:taxon-name-part taxon-name-part-type="species" reg="cryptus">cryptus</tp:taxon-name-part></tp:taxon-name></italic> Heidrich, Rösler, Vu, Böhme &amp; Ziegler, 2007 by having precloacal pores in males 4–5 (vs. 9–11 in <italic><tp:taxon-name><tp:taxon-name-part taxon-name-part-type="genus" reg="Cyrtodactylus"/><tp:taxon-name-part taxon-name-part-type="species" reg="cryptus">cryptus</tp:taxon-name-part></tp:taxon-name></italic>), and precloacal pits in females 1–7 (vs. absent in <italic><tp:taxon-name><tp:taxon-name-part taxon-name-part-type="genus" reg="Cyrtodactylus"/><tp:taxon-name-part taxon-name-part-type="species" reg="cryptus">cryptus</tp:taxon-name-part></tp:taxon-name></italic>).</p><p><italic><tp:taxon-name><tp:taxon-name-part taxon-name-part-type="genus" reg="Cyrtodactylus">Cyrtodactylus</tp:taxon-name-part> <tp:taxon-name-part taxon-name-part-type="species" reg="phnomchiensis">phnomchiensis</tp:taxon-name-part></tp:taxon-name></italic> sp. nov. differs from <italic><tp:taxon-name><tp:taxon-name-part taxon-name-part-type="genus" reg="Cyrtodactylus">C.</tp:taxon-name-part> <tp:taxon-name-part taxon-name-part-type="species" reg="dati">dati</tp:taxon-name-part></tp:taxon-name></italic> Ngo, 2013 by having <abbrev xmlns:xlink="http://www.w3.org/1999/xlink" xlink:title="Snout to vent length" id="ABBRID0EBMAI" xlink:type="simple">SVL</abbrev> 76.1–80.7 mm (vs. 70.1 mm maximum in <italic><tp:taxon-name><tp:taxon-name-part taxon-name-part-type="genus" reg="Cyrtodactylus"/><tp:taxon-name-part taxon-name-part-type="species" reg="dati">dati</tp:taxon-name-part></tp:taxon-name></italic>), regenerated <abbrev xmlns:xlink="http://www.w3.org/1999/xlink" xlink:title="Tail length" id="ABBRID0EPMAI" xlink:type="simple">TaL</abbrev> 56.9–79.1 mm vs. (vs. 50.3 mm maximum, non-regenerated <abbrev xmlns:xlink="http://www.w3.org/1999/xlink" xlink:title="Tail length" id="ABBRID0ETMAI" xlink:type="simple">TaL</abbrev> in <italic><tp:taxon-name><tp:taxon-name-part taxon-name-part-type="genus" reg="Cyrtodactylus"/><tp:taxon-name-part taxon-name-part-type="species" reg="dati">dati</tp:taxon-name-part></tp:taxon-name></italic>), femoral pores in both sexes absent (vs. present in <italic><tp:taxon-name><tp:taxon-name-part taxon-name-part-type="genus" reg="Cyrtodactylus"/><tp:taxon-name-part taxon-name-part-type="species" reg="dati">dati</tp:taxon-name-part></tp:taxon-name></italic>), nuchal loop continuous (vs. broken in <italic><tp:taxon-name><tp:taxon-name-part taxon-name-part-type="genus" reg="Cyrtodactylus"/><tp:taxon-name-part taxon-name-part-type="species" reg="dati">dati</tp:taxon-name-part></tp:taxon-name></italic>), and dark brown body bands (vs. irregular dark brown blotches on body in <italic><tp:taxon-name><tp:taxon-name-part taxon-name-part-type="genus" reg="Cyrtodactylus"/><tp:taxon-name-part taxon-name-part-type="species" reg="dati">dati</tp:taxon-name-part></tp:taxon-name></italic>).</p><p><italic><tp:taxon-name><tp:taxon-name-part taxon-name-part-type="genus" reg="Cyrtodactylus">Cyrtodactylus</tp:taxon-name-part> <tp:taxon-name-part taxon-name-part-type="species" reg="phnomchiensis">phnomchiensis</tp:taxon-name-part></tp:taxon-name></italic> sp. nov. differs from <italic><tp:taxon-name><tp:taxon-name-part taxon-name-part-type="genus" reg="Cyrtodactylus">C.</tp:taxon-name-part> <tp:taxon-name-part taxon-name-part-type="species" reg="gialaiensis">gialaiensis</tp:taxon-name-part></tp:taxon-name></italic> Luu, Dung, Nguyen, Le &amp; Ziegler, 2017 by having <abbrev xmlns:xlink="http://www.w3.org/1999/xlink" xlink:title="Snout to vent length" id="ABBRID0EXOAI" xlink:type="simple">SVL</abbrev> 76.1–80.7 mm (vs. 62.8 mm maximum in <italic><tp:taxon-name><tp:taxon-name-part taxon-name-part-type="genus" reg="Cyrtodactylus"/><tp:taxon-name-part taxon-name-part-type="species" reg="gialaiensis">gialaiensis</tp:taxon-name-part></tp:taxon-name></italic>), precloacal pores in males 4–5 (vs. 9–10 in <italic><tp:taxon-name><tp:taxon-name-part taxon-name-part-type="genus" reg="Cyrtodactylus"/><tp:taxon-name-part taxon-name-part-type="species" reg="gialaiensis">gialaiensis</tp:taxon-name-part></tp:taxon-name></italic>), <abbrev xmlns:xlink="http://www.w3.org/1999/xlink" xlink:title="Subdigital lamellae beneath fourth finger" id="ABBRID0EPPAI" xlink:type="simple">SDLF4</abbrev> 18–20 (vs. 14–15 in <italic><tp:taxon-name><tp:taxon-name-part taxon-name-part-type="genus" reg="Cyrtodactylus"/><tp:taxon-name-part taxon-name-part-type="species" reg="gialaiensis">gialaiensis</tp:taxon-name-part></tp:taxon-name></italic>), and <abbrev xmlns:xlink="http://www.w3.org/1999/xlink" xlink:title="Subdigital lamellae on fourth toe" id="ABBRID0E4PAI" xlink:type="simple">SDLT4</abbrev> 20–23 (vs. 15–17 in <italic><tp:taxon-name><tp:taxon-name-part taxon-name-part-type="genus" reg="Cyrtodactylus"/><tp:taxon-name-part taxon-name-part-type="species" reg="gialaiensis">gialaiensis</tp:taxon-name-part></tp:taxon-name></italic>).</p><p><italic><tp:taxon-name><tp:taxon-name-part taxon-name-part-type="genus" reg="Cyrtodactylus">Cyrtodactylus</tp:taxon-name-part> <tp:taxon-name-part taxon-name-part-type="species" reg="phnomchiensis">phnomchiensis</tp:taxon-name-part></tp:taxon-name></italic> sp. nov. differs from <italic><tp:taxon-name><tp:taxon-name-part taxon-name-part-type="genus" reg="Cyrtodactylus">C.</tp:taxon-name-part> <tp:taxon-name-part taxon-name-part-type="species" reg="huynhi">huynhi</tp:taxon-name-part></tp:taxon-name></italic> Ngo &amp; Bauer, 2008 by having <abbrev xmlns:xlink="http://www.w3.org/1999/xlink" xlink:title="Subdigital lamellae beneath fourth finger" id="ABBRID0EDRAI" xlink:type="simple">SDLF4</abbrev> 18–20 (vs. 14–17 in <italic><tp:taxon-name><tp:taxon-name-part taxon-name-part-type="genus" reg="Cyrtodactylus"/><tp:taxon-name-part taxon-name-part-type="species" reg="huynhi">huynhi</tp:taxon-name-part></tp:taxon-name></italic>), AGL/<abbrev xmlns:xlink="http://www.w3.org/1999/xlink" xlink:title="Snout to vent length" id="ABBRID0ERRAI" xlink:type="simple">SVL</abbrev> 0.451–0.481 (vs. 0.370–0.428 in <italic><tp:taxon-name><tp:taxon-name-part taxon-name-part-type="genus" reg="Cyrtodactylus"/><tp:taxon-name-part taxon-name-part-type="species" reg="huynhi">huynhi</tp:taxon-name-part></tp:taxon-name></italic>), ventral scales 45–54 (vs. 43–46 in <italic><tp:taxon-name><tp:taxon-name-part taxon-name-part-type="genus" reg="Cyrtodactylus"/><tp:taxon-name-part taxon-name-part-type="species" reg="huynhi">huynhi</tp:taxon-name-part></tp:taxon-name></italic>), precloacal pores in males 4–5 (vs. 7–9 in <italic><tp:taxon-name><tp:taxon-name-part taxon-name-part-type="genus" reg="Cyrtodactylus"/><tp:taxon-name-part taxon-name-part-type="species" reg="huynhi">huynhi</tp:taxon-name-part></tp:taxon-name></italic>), dark brown body bands 3–4 (vs. 5–6 in <italic><tp:taxon-name><tp:taxon-name-part taxon-name-part-type="genus" reg="Cyrtodactylus"/><tp:taxon-name-part taxon-name-part-type="species" reg="huynhi">huynhi</tp:taxon-name-part></tp:taxon-name></italic>); femoral pores in both sexes absent (vs. 3–8 in <italic><tp:taxon-name><tp:taxon-name-part taxon-name-part-type="genus" reg="Cyrtodactylus"/><tp:taxon-name-part taxon-name-part-type="species" reg="huynhi">huynhi</tp:taxon-name-part></tp:taxon-name></italic>), and nuchal loop bordered anteriorly and posteriorly by broad yellow bands (vs. narrow cream margin in <italic><tp:taxon-name><tp:taxon-name-part taxon-name-part-type="genus" reg="Cyrtodactylus"/><tp:taxon-name-part taxon-name-part-type="species" reg="huynhi">huynhi</tp:taxon-name-part></tp:taxon-name></italic>).</p><p><italic><tp:taxon-name><tp:taxon-name-part taxon-name-part-type="genus" reg="Cyrtodactylus">Cyrtodactylus</tp:taxon-name-part> <tp:taxon-name-part taxon-name-part-type="species" reg="phnomchiensis">phnomchiensis</tp:taxon-name-part></tp:taxon-name></italic> sp. nov. differs from <italic><tp:taxon-name><tp:taxon-name-part taxon-name-part-type="genus" reg="Cyrtodactylus">C.</tp:taxon-name-part> <tp:taxon-name-part taxon-name-part-type="species" reg="irregularis">irregularis</tp:taxon-name-part></tp:taxon-name></italic> by lacking enlarged triangular tubercles at base of tail (vs. present in <italic><tp:taxon-name><tp:taxon-name-part taxon-name-part-type="genus" reg="Cyrtodactylus"/><tp:taxon-name-part taxon-name-part-type="species" reg="irregularis">irregularis</tp:taxon-name-part></tp:taxon-name></italic>), <abbrev xmlns:xlink="http://www.w3.org/1999/xlink" xlink:title="Crus length" id="ABBRID0ETUAI" xlink:type="simple">CrusL</abbrev>/<abbrev xmlns:xlink="http://www.w3.org/1999/xlink" xlink:title="Snout to vent length" id="ABBRID0EXUAI" xlink:type="simple">SVL</abbrev> 0.172–0.200 (vs. 0.138–0.156 in <italic><tp:taxon-name><tp:taxon-name-part taxon-name-part-type="genus" reg="Cyrtodactylus"/><tp:taxon-name-part taxon-name-part-type="species" reg="irregularis">irregularis</tp:taxon-name-part></tp:taxon-name></italic>), <abbrev xmlns:xlink="http://www.w3.org/1999/xlink" xlink:title="Longitudinal dorsal rows of enlarged tubercles" id="ABBRID0EFVAI" xlink:type="simple">LDRT</abbrev> 18–20 (vs. 22–24 in <italic><tp:taxon-name><tp:taxon-name-part taxon-name-part-type="genus" reg="Cyrtodactylus"/><tp:taxon-name-part taxon-name-part-type="species" reg="irregularis">irregularis</tp:taxon-name-part></tp:taxon-name></italic>), paravertebral tubercles 31–36 (vs. 38–48 in <italic><tp:taxon-name><tp:taxon-name-part taxon-name-part-type="genus" reg="Cyrtodactylus"/><tp:taxon-name-part taxon-name-part-type="species" reg="irregularis">irregularis</tp:taxon-name-part></tp:taxon-name></italic>); ventral scales 45–54 (vs. 38–45 in <italic><tp:taxon-name><tp:taxon-name-part taxon-name-part-type="genus" reg="Cyrtodactylus"/><tp:taxon-name-part taxon-name-part-type="species" reg="irregularis">irregularis</tp:taxon-name-part></tp:taxon-name></italic>), <abbrev xmlns:xlink="http://www.w3.org/1999/xlink" xlink:title="Subdigital lamellae beneath fourth finger" id="ABBRID0EHWAI" xlink:type="simple">SDLF4</abbrev> 18–20 (vs. 15–16 in <italic><tp:taxon-name><tp:taxon-name-part taxon-name-part-type="genus" reg="Cyrtodactylus"/><tp:taxon-name-part taxon-name-part-type="species" reg="irregularis">irregularis</tp:taxon-name-part></tp:taxon-name></italic>), <abbrev xmlns:xlink="http://www.w3.org/1999/xlink" xlink:title="Subdigital lamellae on fourth toe" id="ABBRID0EVWAI" xlink:type="simple">SDLT4</abbrev> 20–23 (vs. 18–20 in <italic><tp:taxon-name><tp:taxon-name-part taxon-name-part-type="genus" reg="Cyrtodactylus"/><tp:taxon-name-part taxon-name-part-type="species" reg="irregularis">irregularis</tp:taxon-name-part></tp:taxon-name></italic>), dark brown body bands 3–4 (vs. 5–7, mostly as irregular blotches in <italic><tp:taxon-name><tp:taxon-name-part taxon-name-part-type="genus" reg="Cyrtodactylus"/><tp:taxon-name-part taxon-name-part-type="species" reg="irregularis">irregularis</tp:taxon-name-part></tp:taxon-name></italic>), and yellowish spots on top of head (vs. distinct dark brown spots in <italic><tp:taxon-name><tp:taxon-name-part taxon-name-part-type="genus" reg="Cyrtodactylus"/><tp:taxon-name-part taxon-name-part-type="species" reg="irregularis">irregularis</tp:taxon-name-part></tp:taxon-name></italic>).</p><p><italic><tp:taxon-name><tp:taxon-name-part taxon-name-part-type="genus" reg="Cyrtodactylus">Cyrtodactylus</tp:taxon-name-part> <tp:taxon-name-part taxon-name-part-type="species" reg="phnomchiensis">phnomchiensis</tp:taxon-name-part></tp:taxon-name></italic> sp. nov. differs from <italic><tp:taxon-name><tp:taxon-name-part taxon-name-part-type="genus" reg="Cyrtodactylus">C.</tp:taxon-name-part> <tp:taxon-name-part taxon-name-part-type="species" reg="kingsadai">kingsadai</tp:taxon-name-part></tp:taxon-name></italic> Ziegler, Phung, Le &amp; Nguyen, 2013 by having <abbrev xmlns:xlink="http://www.w3.org/1999/xlink" xlink:title="Snout to vent length" id="ABBRID0EPYAI" xlink:type="simple">SVL</abbrev> 76.1–80.7 mm (vs. 83.0–94.0 mm in <italic><tp:taxon-name><tp:taxon-name-part taxon-name-part-type="genus" reg="Cyrtodactylus"/><tp:taxon-name-part taxon-name-part-type="species" reg="kingsadai">kingsadai</tp:taxon-name-part></tp:taxon-name></italic>), enlarged femoral scales 0–8 (vs. 9–12 in <italic><tp:taxon-name><tp:taxon-name-part taxon-name-part-type="genus" reg="Cyrtodactylus"/><tp:taxon-name-part taxon-name-part-type="species" reg="kingsadai">kingsadai</tp:taxon-name-part></tp:taxon-name></italic>), precloacal pore in males 4–5 (vs. 7–9 in <italic><tp:taxon-name><tp:taxon-name-part taxon-name-part-type="genus" reg="Cyrtodactylus"/><tp:taxon-name-part taxon-name-part-type="species" reg="kingsadai">kingsadai</tp:taxon-name-part></tp:taxon-name></italic>), and subcaudal scales not enlarged (vs. enlarged in <italic><tp:taxon-name><tp:taxon-name-part taxon-name-part-type="genus" reg="Cyrtodactylus"/><tp:taxon-name-part taxon-name-part-type="species" reg="kingsadai">kingsadai</tp:taxon-name-part></tp:taxon-name></italic>).</p><p><italic><tp:taxon-name><tp:taxon-name-part taxon-name-part-type="genus" reg="Cyrtodactylus">Cyrtodactylus</tp:taxon-name-part> <tp:taxon-name-part taxon-name-part-type="species" reg="phnomchiensis">phnomchiensis</tp:taxon-name-part></tp:taxon-name></italic> sp. nov. differs from <italic><tp:taxon-name><tp:taxon-name-part taxon-name-part-type="genus" reg="Cyrtodactylus">C.</tp:taxon-name-part> <tp:taxon-name-part taxon-name-part-type="species" reg="phuocbinhensis">phuocbinhensis</tp:taxon-name-part></tp:taxon-name></italic> Nguyen, Le, Tran, Orlov, Lathrop, MacCulloch, Le, Jin, Nguyen, Nguyen, Hoang, Che, Murphy &amp; Zhang, 2013 by having <abbrev xmlns:xlink="http://www.w3.org/1999/xlink" xlink:title="Snout to vent length" id="ABBRID0ET1AI" xlink:type="simple">SVL</abbrev> 76.1–80.7 mm (vs. 46.0–60.4 in <italic><tp:taxon-name><tp:taxon-name-part taxon-name-part-type="genus" reg="Cyrtodactylus"/><tp:taxon-name-part taxon-name-part-type="species" reg="phuocbinhensis">phuocbinhensis</tp:taxon-name-part></tp:taxon-name></italic>); precloacal pits in females 1–7 (vs. absent in <italic><tp:taxon-name><tp:taxon-name-part taxon-name-part-type="genus" reg="Cyrtodactylus"/><tp:taxon-name-part taxon-name-part-type="species" reg="phuocbinhensis">phuocbinhensis</tp:taxon-name-part></tp:taxon-name></italic>), top of head with yellow spots (vs. dark brown spots in <italic><tp:taxon-name><tp:taxon-name-part taxon-name-part-type="genus" reg="Cyrtodactylus"/><tp:taxon-name-part taxon-name-part-type="species" reg="phuocbinhensis">phuocbinhensis</tp:taxon-name-part></tp:taxon-name></italic>), and dark brown body bands (vs. two dark brown longitudinal stripes or blotches in <italic><tp:taxon-name><tp:taxon-name-part taxon-name-part-type="genus" reg="Cyrtodactylus"/><tp:taxon-name-part taxon-name-part-type="species" reg="phuocbinhensis">phuocbinhensis</tp:taxon-name-part></tp:taxon-name></italic>).</p><p><italic><tp:taxon-name><tp:taxon-name-part taxon-name-part-type="genus" reg="Cyrtodactylus">Cyrtodactylus</tp:taxon-name-part> <tp:taxon-name-part taxon-name-part-type="species" reg="phnomchiensis">phnomchiensis</tp:taxon-name-part></tp:taxon-name></italic> sp. nov. differs from <italic><tp:taxon-name><tp:taxon-name-part taxon-name-part-type="genus" reg="Cyrtodactylus">C.</tp:taxon-name-part> <tp:taxon-name-part taxon-name-part-type="species" reg="pseudoquadrivirgatus">pseudoquadrivirgatus</tp:taxon-name-part></tp:taxon-name></italic> Rösler, Vu, Nguyen, Ngo &amp; Ziegler, 2008 by having yellow spots on top of head (vs. dark blotches on top of head in <italic><tp:taxon-name><tp:taxon-name-part taxon-name-part-type="genus" reg="Cyrtodactylus"/><tp:taxon-name-part taxon-name-part-type="species" reg="pseudoquadrivirgatus">pseudoquadrivirgatus</tp:taxon-name-part></tp:taxon-name></italic>) and dark brown body bands (vs. highly irregular body blotches in <italic><tp:taxon-name><tp:taxon-name-part taxon-name-part-type="genus" reg="Cyrtodactylus"/><tp:taxon-name-part taxon-name-part-type="species" reg="pseudoquadrivirgatus">pseudoquadrivirgatus</tp:taxon-name-part></tp:taxon-name></italic>).</p><p><italic><tp:taxon-name><tp:taxon-name-part taxon-name-part-type="genus" reg="Cyrtodactylus">Cyrtodactylus</tp:taxon-name-part> <tp:taxon-name-part taxon-name-part-type="species" reg="phnomchiensis">phnomchiensis</tp:taxon-name-part></tp:taxon-name></italic> sp. nov. differs from <italic><tp:taxon-name><tp:taxon-name-part taxon-name-part-type="genus" reg="Cyrtodactylus">C.</tp:taxon-name-part> <tp:taxon-name-part taxon-name-part-type="species" reg="sangi">sangi</tp:taxon-name-part></tp:taxon-name></italic> Pauwels, Nazarov, Bobrov &amp; Poyarkov, 2018 by having <abbrev xmlns:xlink="http://www.w3.org/1999/xlink" xlink:title="Snout to vent length" id="ABBRID0ED5AI" xlink:type="simple">SVL</abbrev> 76.1–80.7 mm (vs. 56.3 mm maximum in <italic><tp:taxon-name><tp:taxon-name-part taxon-name-part-type="genus" reg="Cyrtodactylus"/><tp:taxon-name-part taxon-name-part-type="species" reg="sangi">sangi</tp:taxon-name-part></tp:taxon-name></italic>), paravertebral tubercles 31–36 (vs. 27–29 in <italic><tp:taxon-name><tp:taxon-name-part taxon-name-part-type="genus" reg="Cyrtodactylus"/><tp:taxon-name-part taxon-name-part-type="species" reg="sangi">sangi</tp:taxon-name-part></tp:taxon-name></italic>), ventral scales 45–54 (vs. 37 in <italic><tp:taxon-name><tp:taxon-name-part taxon-name-part-type="genus" reg="Cyrtodactylus"/><tp:taxon-name-part taxon-name-part-type="species" reg="sangi">sangi</tp:taxon-name-part></tp:taxon-name></italic>), precloacal pores in males 4–5 (vs. 7 in <italic><tp:taxon-name><tp:taxon-name-part taxon-name-part-type="genus" reg="Cyrtodactylus"/><tp:taxon-name-part taxon-name-part-type="species" reg="sangi">sangi</tp:taxon-name-part></tp:taxon-name></italic>), and first dark brown body band complete, second, third, and fourth more irregular (vs. highly irregular bands in <italic><tp:taxon-name><tp:taxon-name-part taxon-name-part-type="genus" reg="Cyrtodactylus"/><tp:taxon-name-part taxon-name-part-type="species" reg="sangi">sangi</tp:taxon-name-part></tp:taxon-name></italic>).</p><p><italic><tp:taxon-name><tp:taxon-name-part taxon-name-part-type="genus" reg="Cyrtodactylus">Cyrtodactylus</tp:taxon-name-part> <tp:taxon-name-part taxon-name-part-type="species" reg="phnomchiensis">phnomchiensis</tp:taxon-name-part></tp:taxon-name></italic> sp. nov. differs from <italic><tp:taxon-name><tp:taxon-name-part taxon-name-part-type="genus" reg="Cyrtodactylus">C.</tp:taxon-name-part> <tp:taxon-name-part taxon-name-part-type="species" reg="takouensis">takouensis</tp:taxon-name-part></tp:taxon-name></italic> Ngo &amp; Bauer, 2008 by having <abbrev xmlns:xlink="http://www.w3.org/1999/xlink" xlink:title="Longitudinal dorsal rows of enlarged tubercles" id="ABBRID0ERABI" xlink:type="simple">LDRT</abbrev> 18–20 (vs. 9–10 smooth tubercles in <italic><tp:taxon-name><tp:taxon-name-part taxon-name-part-type="genus" reg="Cyrtodactylus"/><tp:taxon-name-part taxon-name-part-type="species" reg="takouensis">takouensis</tp:taxon-name-part></tp:taxon-name></italic>); ventral scales 45–54 (vs. 39–40 in <italic><tp:taxon-name><tp:taxon-name-part taxon-name-part-type="genus" reg="Cyrtodactylus"/><tp:taxon-name-part taxon-name-part-type="species" reg="takouensis">takouensis</tp:taxon-name-part></tp:taxon-name></italic>), <abbrev xmlns:xlink="http://www.w3.org/1999/xlink" xlink:title="Subdigital lamellae beneath fourth finger" id="ABBRID0EJBBI" xlink:type="simple">SDLF4</abbrev> 18–20 (vs. 16–17 in <italic><tp:taxon-name><tp:taxon-name-part taxon-name-part-type="genus" reg="Cyrtodactylus"/><tp:taxon-name-part taxon-name-part-type="species" reg="takouensis">takouensis</tp:taxon-name-part></tp:taxon-name></italic>), <abbrev xmlns:xlink="http://www.w3.org/1999/xlink" xlink:title="Subdigital lamellae on fourth toe" id="ABBRID0EXBBI" xlink:type="simple">SDLT4</abbrev> 20–23 (vs. 18–20 in <italic><tp:taxon-name><tp:taxon-name-part taxon-name-part-type="genus" reg="Cyrtodactylus"/><tp:taxon-name-part taxon-name-part-type="species" reg="takouensis">takouensis</tp:taxon-name-part></tp:taxon-name></italic>), and dark brown canthal stripe absent (vs. present in <italic><tp:taxon-name><tp:taxon-name-part taxon-name-part-type="genus" reg="Cyrtodactylus"/><tp:taxon-name-part taxon-name-part-type="species" reg="takouensis">takouensis</tp:taxon-name-part></tp:taxon-name></italic>).</p><p><italic><tp:taxon-name><tp:taxon-name-part taxon-name-part-type="genus" reg="Cyrtodactylus">Cyrtodactylus</tp:taxon-name-part> <tp:taxon-name-part taxon-name-part-type="species" reg="phnomchiensis">phnomchiensis</tp:taxon-name-part></tp:taxon-name></italic> sp. nov. differs from <italic><tp:taxon-name><tp:taxon-name-part taxon-name-part-type="genus" reg="Cyrtodactylus">C.</tp:taxon-name-part> <tp:taxon-name-part taxon-name-part-type="species" reg="taynguyenensis">taynguyenensis</tp:taxon-name-part></tp:taxon-name></italic> Nguyen, Le, Tran, Orlov, Lathrop, MacCulloch, Le, Jin, Nguyen, Nguyen, Hoang, Che, Murphy &amp; Zhang, 2013 by having supralabials 11–13 (vs. 8–9 in <italic><tp:taxon-name><tp:taxon-name-part taxon-name-part-type="genus" reg="Cyrtodactylus"/><tp:taxon-name-part taxon-name-part-type="species" reg="taynguyenensis">taynguyenensis</tp:taxon-name-part></tp:taxon-name></italic>), precloacal pits in females present (vs. absent in <italic><tp:taxon-name><tp:taxon-name-part taxon-name-part-type="genus" reg="Cyrtodactylus"/><tp:taxon-name-part taxon-name-part-type="species" reg="taynguyenensis">taynguyenensis</tp:taxon-name-part></tp:taxon-name></italic>), SDLF 18–20 (vs. 13–18 in <italic><tp:taxon-name><tp:taxon-name-part taxon-name-part-type="genus" reg="Cyrtodactylus"/><tp:taxon-name-part taxon-name-part-type="species" reg="taynguyenensis">taynguyenensis</tp:taxon-name-part></tp:taxon-name></italic>), top of head with yellow spots (vs. dark brown blotches in <italic><tp:taxon-name><tp:taxon-name-part taxon-name-part-type="genus" reg="Cyrtodactylus"/><tp:taxon-name-part taxon-name-part-type="species" reg="taynguyenensis">taynguyenensis</tp:taxon-name-part></tp:taxon-name></italic>), and dark brown body bands (vs. black irregular blotches margined by light brown in <italic><tp:taxon-name><tp:taxon-name-part taxon-name-part-type="genus" reg="Cyrtodactylus"/><tp:taxon-name-part taxon-name-part-type="species" reg="taynguyenensis">taynguyenensis</tp:taxon-name-part></tp:taxon-name></italic>).</p><p><italic><tp:taxon-name><tp:taxon-name-part taxon-name-part-type="genus" reg="Cyrtodactylus">Cyrtodactylus</tp:taxon-name-part> <tp:taxon-name-part taxon-name-part-type="species" reg="phnomchiensis">phnomchiensis</tp:taxon-name-part></tp:taxon-name></italic> sp. nov. differs from <italic><tp:taxon-name><tp:taxon-name-part taxon-name-part-type="genus" reg="Cyrtodactylus">C.</tp:taxon-name-part> <tp:taxon-name-part taxon-name-part-type="species" reg="yangbayensis">yangbayensis</tp:taxon-name-part></tp:taxon-name></italic> Ngo &amp; Chan, 2010 by having <abbrev xmlns:xlink="http://www.w3.org/1999/xlink" xlink:title="Subdigital lamellae on fourth toe" id="ABBRID0ERFBI" xlink:type="simple">SDLT4</abbrev> 20–23 (vs. 15–17 in <italic><tp:taxon-name><tp:taxon-name-part taxon-name-part-type="genus" reg="Cyrtodactylus"/><tp:taxon-name-part taxon-name-part-type="species" reg="yangbayensis">yangbayensis</tp:taxon-name-part></tp:taxon-name></italic>) and lacking enlarged subcaudal scales (vs. present in <italic><tp:taxon-name><tp:taxon-name-part taxon-name-part-type="genus" reg="Cyrtodactylus"/><tp:taxon-name-part taxon-name-part-type="species" reg="yangbayensis">yangbayensis</tp:taxon-name-part></tp:taxon-name></italic>).</p><p><italic><tp:taxon-name><tp:taxon-name-part taxon-name-part-type="genus" reg="Cyrtodactylus">Cyrtodactylus</tp:taxon-name-part> <tp:taxon-name-part taxon-name-part-type="species" reg="phnomchiensis">phnomchiensis</tp:taxon-name-part></tp:taxon-name></italic> sp. nov. is most closely related in mitochondrial DNA to <italic><tp:taxon-name><tp:taxon-name-part taxon-name-part-type="genus" reg="Cyrtodactylus">C.</tp:taxon-name-part> <tp:taxon-name-part taxon-name-part-type="species" reg="ziegleri">ziegleri</tp:taxon-name-part></tp:taxon-name></italic> Nazarov, Orlov, Nguyen &amp; Ho, 2008 (Fig. <xref ref-type="fig" rid="F2">2</xref>), but differs in morphology from <italic><tp:taxon-name><tp:taxon-name-part taxon-name-part-type="genus" reg="Cyrtodactylus">C.</tp:taxon-name-part> <tp:taxon-name-part taxon-name-part-type="species" reg="ziegleri">ziegleri</tp:taxon-name-part></tp:taxon-name></italic> by having <abbrev xmlns:xlink="http://www.w3.org/1999/xlink" xlink:title="Snout to vent length" id="ABBRID0EQHBI" xlink:type="simple">SVL</abbrev> 76.1–80.7 mm (vs. 84.6–93.0 mm in <italic><tp:taxon-name><tp:taxon-name-part taxon-name-part-type="genus" reg="Cyrtodactylus"/><tp:taxon-name-part taxon-name-part-type="species" reg="ziegleri">ziegleri</tp:taxon-name-part></tp:taxon-name></italic>), paravertebral tubercles 31–36 (vs. 38–46 in <italic><tp:taxon-name><tp:taxon-name-part taxon-name-part-type="genus" reg="Cyrtodactylus"/><tp:taxon-name-part taxon-name-part-type="species" reg="ziegleri">ziegleri</tp:taxon-name-part></tp:taxon-name></italic>), ventral scales 45–54 (vs. 33–45 in <italic><tp:taxon-name><tp:taxon-name-part taxon-name-part-type="genus" reg="Cyrtodactylus"/><tp:taxon-name-part taxon-name-part-type="species" reg="ziegleri">ziegleri</tp:taxon-name-part></tp:taxon-name></italic>), <abbrev xmlns:xlink="http://www.w3.org/1999/xlink" xlink:title="Head length" id="ABBRID0ESIBI" xlink:type="simple">HeadL</abbrev>/<abbrev xmlns:xlink="http://www.w3.org/1999/xlink" xlink:title="Snout to vent length" id="ABBRID0EWIBI" xlink:type="simple">SVL</abbrev> 0.287–0.305 (vs. 0.263–0.284 in <italic><tp:taxon-name><tp:taxon-name-part taxon-name-part-type="genus" reg="Cyrtodactylus"/><tp:taxon-name-part taxon-name-part-type="species" reg="ziegleri">ziegleri</tp:taxon-name-part></tp:taxon-name></italic>), <abbrev xmlns:xlink="http://www.w3.org/1999/xlink" xlink:title="Eye-snout distance" id="ABBRID0EEJBI" xlink:type="simple">ESD</abbrev>/<abbrev xmlns:xlink="http://www.w3.org/1999/xlink" xlink:title="Snout to vent length" id="ABBRID0EIJBI" xlink:type="simple">SVL</abbrev> 0.116–0.123 (vs. 0.103–0.113 in <italic><tp:taxon-name><tp:taxon-name-part taxon-name-part-type="genus" reg="Cyrtodactylus"/><tp:taxon-name-part taxon-name-part-type="species" reg="ziegleri">ziegleri</tp:taxon-name-part></tp:taxon-name></italic>), <abbrev xmlns:xlink="http://www.w3.org/1999/xlink" xlink:title="Crus length" id="ABBRID0EWJBI" xlink:type="simple">CrusL</abbrev>/<abbrev xmlns:xlink="http://www.w3.org/1999/xlink" xlink:title="Snout to vent length" id="ABBRID0E1JBI" xlink:type="simple">SVL</abbrev> 0.172–0.200 (vs. 0.140–0.168 in <italic><tp:taxon-name><tp:taxon-name-part taxon-name-part-type="genus" reg="Cyrtodactylus"/><tp:taxon-name-part taxon-name-part-type="species" reg="ziegleri">ziegleri</tp:taxon-name-part></tp:taxon-name></italic>), <abbrev xmlns:xlink="http://www.w3.org/1999/xlink" xlink:title="Axilla-groin distance" id="ABBRID0EIKBI" xlink:type="simple">AG</abbrev>/<abbrev xmlns:xlink="http://www.w3.org/1999/xlink" xlink:title="Snout to vent length" id="ABBRID0EMKBI" xlink:type="simple">SVL</abbrev> 0.451–0.481 (vs. 0.390–0.444 in <italic><tp:taxon-name><tp:taxon-name-part taxon-name-part-type="genus" reg="Cyrtodactylus"/><tp:taxon-name-part taxon-name-part-type="species" reg="ziegleri">ziegleri</tp:taxon-name-part></tp:taxon-name></italic>), eyeD/<abbrev xmlns:xlink="http://www.w3.org/1999/xlink" xlink:title="Snout to vent length" id="ABBRID0E1KBI" xlink:type="simple">SVL</abbrev> 0.059–0.067 (vs. 0.053–0.057 in <italic><tp:taxon-name><tp:taxon-name-part taxon-name-part-type="genus" reg="Cyrtodactylus"/><tp:taxon-name-part taxon-name-part-type="species" reg="ziegleri">ziegleri</tp:taxon-name-part></tp:taxon-name></italic>), top of head with yellow spots (vs. dark brown spots in <italic><tp:taxon-name><tp:taxon-name-part taxon-name-part-type="genus" reg="Cyrtodactylus"/><tp:taxon-name-part taxon-name-part-type="species" reg="ziegleri">ziegleri</tp:taxon-name-part></tp:taxon-name></italic>), large dark brown nuchal loop (vs. narrow in <italic><tp:taxon-name><tp:taxon-name-part taxon-name-part-type="genus" reg="Cyrtodactylus"/><tp:taxon-name-part taxon-name-part-type="species" reg="ziegleri">ziegleri</tp:taxon-name-part></tp:taxon-name></italic>), distinct, broad yellow band on anterior margin of dark brown nuchal loop (vs. absent in <italic><tp:taxon-name><tp:taxon-name-part taxon-name-part-type="genus" reg="Cyrtodactylus"/><tp:taxon-name-part taxon-name-part-type="species" reg="ziegleri">ziegleri</tp:taxon-name-part></tp:taxon-name></italic>), and dark brown body bands bordered by yellowish white or light brown bands about half the width of dark brown bands (vs. light yellow or light brown body bands about same width as dark brown body bands in <italic><tp:taxon-name><tp:taxon-name-part taxon-name-part-type="genus" reg="Cyrtodactylus"/><tp:taxon-name-part taxon-name-part-type="species" reg="ziegleri">ziegleri</tp:taxon-name-part></tp:taxon-name></italic>).</p></tp:treatment-sec><tp:treatment-sec><!--Section generated to contain objects referenced in tp:taxon-treatment.--><fig id="F2" position="float" orientation="portrait"><object-id xmlns:xlink="http://www.w3.org/1999/xlink" content-type="doi" xlink:type="simple">10.3897/zookeys.926.48671.figure2</object-id><object-id xmlns:xlink="http://www.w3.org/1999/xlink" content-type="arpha" xlink:type="simple">31361854-FB4E-5DB1-8F5B-BE15FDCA0D9F</object-id><label>Figure 2.</label><caption><p>Upper (<bold>A</bold>) and lower (<bold>B</bold>) portions of a fifty percent majority-rule consensus phylogram resulting from partitioned Bayesian analysis of 717 aligned characters of the mitochondrial cytochrome <italic>c</italic> oxidase subunit I (<abbrev xmlns:xlink="http://www.w3.org/1999/xlink" xlink:title="cytochrome c oxidase subunit I" id="ABBRID0ETPAE" xlink:type="simple">COI</abbrev>) gene from geckos in the <italic><tp:taxon-name><tp:taxon-name-part taxon-name-part-type="genus" reg="Cyrtodactylus">Cyrtodactylus</tp:taxon-name-part> <tp:taxon-name-part taxon-name-part-type="species" reg="irregularis">irregularis</tp:taxon-name-part></tp:taxon-name></italic> group. The outgroup <italic><tp:taxon-name><tp:taxon-name-part taxon-name-part-type="genus" reg="Hemidactylus">Hemidactylus</tp:taxon-name-part> <tp:taxon-name-part taxon-name-part-type="species" reg="frenatus">frenatus</tp:taxon-name-part></tp:taxon-name></italic> (GenBank accession <ext-link xmlns:xlink="http://www.w3.org/1999/xlink" ext-link-type="gen" xlink:href="GQ245970" xlink:type="simple">GQ245970</ext-link>) and exemplars of other <italic><tp:taxon-name><tp:taxon-name-part taxon-name-part-type="genus" reg="Cyrtodactylus">Cyrtodactylus</tp:taxon-name-part></tp:taxon-name></italic> clades including <italic><tp:taxon-name><tp:taxon-name-part taxon-name-part-type="genus" reg="Cyrtodactylus">C.</tp:taxon-name-part> <tp:taxon-name-part taxon-name-part-type="species" reg="auribalteatus">auribalteatus</tp:taxon-name-part></tp:taxon-name></italic> (GenBank accession <ext-link xmlns:xlink="http://www.w3.org/1999/xlink" ext-link-type="gen" xlink:href="AP018116" xlink:type="simple">AP018116</ext-link>), <italic><tp:taxon-name><tp:taxon-name-part taxon-name-part-type="genus" reg="Cyrtodactylus">C.</tp:taxon-name-part> <tp:taxon-name-part taxon-name-part-type="species" reg="badenensis">badenensis</tp:taxon-name-part></tp:taxon-name></italic> (<ext-link xmlns:xlink="http://www.w3.org/1999/xlink" ext-link-type="gen" xlink:href="KF929505" xlink:type="simple">KF929505</ext-link>), <italic><tp:taxon-name><tp:taxon-name-part taxon-name-part-type="genus" reg="Cyrtodactylus">C.</tp:taxon-name-part> <tp:taxon-name-part taxon-name-part-type="species" reg="chanhomeae">chanhomeae</tp:taxon-name-part></tp:taxon-name></italic> (<ext-link xmlns:xlink="http://www.w3.org/1999/xlink" ext-link-type="gen" xlink:href="MF169908" xlink:type="simple">MF169908</ext-link>), <italic><tp:taxon-name><tp:taxon-name-part taxon-name-part-type="genus" reg="Cyrtodactylus">C.</tp:taxon-name-part> <tp:taxon-name-part taxon-name-part-type="species" reg="interdigitalis">interdigitalis</tp:taxon-name-part></tp:taxon-name></italic> (<ext-link xmlns:xlink="http://www.w3.org/1999/xlink" ext-link-type="gen" xlink:href="MF169919" xlink:type="simple">MF169919</ext-link>), <italic><tp:taxon-name><tp:taxon-name-part taxon-name-part-type="genus" reg="Cyrtodactylus">C.</tp:taxon-name-part> <tp:taxon-name-part taxon-name-part-type="species" reg="intermedius">intermedius</tp:taxon-name-part></tp:taxon-name></italic> (<ext-link xmlns:xlink="http://www.w3.org/1999/xlink" ext-link-type="gen" xlink:href="MF169920" xlink:type="simple">MF169920</ext-link>), <italic><tp:taxon-name><tp:taxon-name-part taxon-name-part-type="genus" reg="Cyrtodactylus">C.</tp:taxon-name-part> <tp:taxon-name-part taxon-name-part-type="species" reg="jellesmae">jellesmae</tp:taxon-name-part></tp:taxon-name></italic> (<ext-link xmlns:xlink="http://www.w3.org/1999/xlink" ext-link-type="gen" xlink:href="MF169923" xlink:type="simple">MF169923</ext-link>), <italic><tp:taxon-name><tp:taxon-name-part taxon-name-part-type="genus" reg="Cyrtodactylus">C.</tp:taxon-name-part> <tp:taxon-name-part taxon-name-part-type="species" reg="peguensis">peguensis</tp:taxon-name-part></tp:taxon-name></italic> (<ext-link xmlns:xlink="http://www.w3.org/1999/xlink" ext-link-type="gen" xlink:href="AP018114" xlink:type="simple">AP018114</ext-link>), <italic><tp:taxon-name><tp:taxon-name-part taxon-name-part-type="genus" reg="Cyrtodactylus">C.</tp:taxon-name-part> <tp:taxon-name-part taxon-name-part-type="species" reg="russelli">russelli</tp:taxon-name-part></tp:taxon-name></italic> (<ext-link xmlns:xlink="http://www.w3.org/1999/xlink" ext-link-type="gen" xlink:href="MF169938" xlink:type="simple">MF169938</ext-link>), and <italic><tp:taxon-name><tp:taxon-name-part taxon-name-part-type="genus" reg="Cyrtodactylus">C.</tp:taxon-name-part> <tp:taxon-name-part taxon-name-part-type="species" reg="thirakhupti">thirakhupti</tp:taxon-name-part></tp:taxon-name></italic> (<ext-link xmlns:xlink="http://www.w3.org/1999/xlink" ext-link-type="gen" xlink:href="AP018115" xlink:type="simple">AP018115</ext-link>) were also included in the analysis (not shown). Black circles at nodes indicate Bayesian posterior probabilities ≥ 0.99, and open circles at nodes indicate Bayesian posterior probabilities ≥ 0.95. Numbers at terminal tips are GenBank accession numbers.</p></caption><graphic xmlns:xlink="http://www.w3.org/1999/xlink" xlink:href="zookeys-926-133-g002.jpg" position="float" orientation="portrait" xlink:type="simple" id="oo_399858.jpg"><uri content-type="original_file" xlink:type="simple">https://binary.pensoft.net/fig/399858</uri></graphic></fig></tp:treatment-sec><ref-list><ref id="B20"><mixed-citation xmlns:xlink="http://www.w3.org/1999/xlink" xlink:type="simple"><person-group><name name-style="western"><surname>Ngo</surname><given-names>TV</given-names></name><name name-style="western"><surname>Chan</surname><given-names>OK</given-names></name></person-group> (<year>2010</year>) <article-title>A new species of <italic><tp:taxon-name><tp:taxon-name-part taxon-name-part-type="genus">Cyrtodactylus</tp:taxon-name-part></tp:taxon-name></italic> Gray, 1826 (<tp:taxon-name><tp:taxon-name-part taxon-name-part-type="order">Squamata</tp:taxon-name-part></tp:taxon-name>: <tp:taxon-name><tp:taxon-name-part taxon-name-part-type="family">Gekkonidae</tp:taxon-name-part></tp:taxon-name>) from Khanh Hoa Province, southern Vietnam.</article-title><source>Zootaxa</source><volume>2504</volume>(<issue>1</issue>): <fpage>47</fpage>–<lpage>60</lpage>. <ext-link xlink:type="simple" ext-link-type="doi" xlink:href="10.11646/zootaxa.2504.1.4">https://doi.org/10.11646/zootaxa.2504.1.4</ext-link></mixed-citation></ref><ref id="B21"><mixed-citation xmlns:xlink="http://www.w3.org/1999/xlink" xlink:type="simple"><person-group><name name-style="western"><surname>Nguyen</surname><given-names>SN</given-names></name><name name-style="western"><surname>Le</surname><given-names>TT</given-names></name><name name-style="western"><surname>Tran</surname><given-names>TAD</given-names></name><name name-style="western"><surname>Orlov</surname><given-names>NL</given-names></name><name name-style="western"><surname>Lathrop</surname><given-names>A</given-names></name><name name-style="western"><surname>MacCulloch</surname><given-names>RD</given-names></name><name name-style="western"><surname>Le</surname><given-names>TT</given-names></name><name name-style="western"><surname>Jin</surname><given-names>J</given-names></name><name name-style="western"><surname>Nguyen</surname><given-names>LT</given-names></name><name name-style="western"><surname>Nguyen</surname><given-names>TT</given-names></name><name name-style="western"><surname>Hoang</surname><given-names>DD</given-names></name><name name-style="western"><surname>Che</surname><given-names>J</given-names></name><name name-style="western"><surname>Murphy</surname><given-names>RW</given-names></name><name name-style="western"><surname>Zhang</surname><given-names>Y</given-names></name></person-group> (<year>2013</year>) <article-title>Phylogeny of the <italic><tp:taxon-name><tp:taxon-name-part taxon-name-part-type="genus">Cyrtodactylus</tp:taxon-name-part> <tp:taxon-name-part taxon-name-part-type="species">irregularis</tp:taxon-name-part></tp:taxon-name></italic> species complex (<tp:taxon-name><tp:taxon-name-part taxon-name-part-type="order">Squamata</tp:taxon-name-part></tp:taxon-name>: <tp:taxon-name><tp:taxon-name-part taxon-name-part-type="family">Gekkonidae</tp:taxon-name-part></tp:taxon-name>) from Vietnam with the description of two new species.</article-title><source>Zootaxa</source><volume>3737</volume>(<issue>4</issue>): <fpage>399</fpage>–<lpage>414</lpage>. <ext-link xlink:type="simple" ext-link-type="doi" xlink:href="10.11646/zootaxa.3737.4.4">https://doi.org/10.11646/zootaxa.3737.4.4</ext-link></mixed-citation></ref><ref id="B23"><mixed-citation xmlns:xlink="http://www.w3.org/1999/xlink" xlink:type="simple"><person-group><name name-style="western"><surname>Nguyen</surname><given-names>SN</given-names></name><name name-style="western"><surname>Zhou</surname><given-names>WW</given-names></name><name name-style="western"><surname>Le</surname><given-names>TT</given-names></name><name name-style="western"><surname>Tran</surname><given-names>TA</given-names></name><name name-style="western"><surname>Jin</surname><given-names>J</given-names></name><name name-style="western"><surname>Vo</surname><given-names>BD</given-names></name><name name-style="western"><surname>Nguyen</surname><given-names>LT</given-names></name><name name-style="western"><surname>Nguyen</surname><given-names>TT</given-names></name><name name-style="western"><surname>Nguyen</surname><given-names>TQ</given-names></name><name name-style="western"><surname>Hoang</surname><given-names>DD</given-names></name><name name-style="western"><surname>Orlov</surname><given-names>NL</given-names></name><name name-style="western"><surname>Che</surname><given-names>J</given-names></name><name name-style="western"><surname>Murphy</surname><given-names>RW</given-names></name><name name-style="western"><surname>Zhang</surname><given-names>YP</given-names></name></person-group> (<year>2017</year>) <article-title>Cytonuclear discordance, cryptic diversity, complex histories, and conservation needs in Vietnamese bent-toed geckos of the <italic><tp:taxon-name><tp:taxon-name-part taxon-name-part-type="genus">Cyrtodactylus</tp:taxon-name-part> <tp:taxon-name-part taxon-name-part-type="species">irregularis</tp:taxon-name-part></tp:taxon-name></italic> species complex.</article-title><source>Russian Journal of Herpetology</source><volume>24</volume>(<issue>2</issue>): <fpage>133</fpage>–<lpage>154</lpage>. <ext-link xlink:type="simple" ext-link-type="doi" xlink:href="10.30906/1026-2296-2019-24-2-133-154">https://doi.org/10.30906/1026-2296-2019-24-2-133-154</ext-link></mixed-citation></ref><ref id="B25"><mixed-citation xmlns:xlink="http://www.w3.org/1999/xlink" xlink:type="simple"><person-group><name name-style="western"><surname>Pauwels</surname><given-names>OSG</given-names></name><name name-style="western"><surname>Nazarov</surname><given-names>RA</given-names></name><name name-style="western"><surname>Bobrov</surname><given-names>VV</given-names></name><name name-style="western"><surname>Poyarkov</surname><given-names>NA</given-names></name></person-group> (<year>2018</year>) <article-title>Taxonomic status of two populations of Bent-toed Geckos of the <italic><tp:taxon-name><tp:taxon-name-part taxon-name-part-type="genus">Cyrtodactylus</tp:taxon-name-part> <tp:taxon-name-part taxon-name-part-type="species">irregularis</tp:taxon-name-part></tp:taxon-name></italic> complex (<tp:taxon-name><tp:taxon-name-part taxon-name-part-type="order">Squamata</tp:taxon-name-part></tp:taxon-name>: <tp:taxon-name><tp:taxon-name-part taxon-name-part-type="family">Gekkonidae</tp:taxon-name-part></tp:taxon-name>) with description of a new species from Nui Chua National Park, southern Vietnam.</article-title><source>Zootaxa</source><volume>4403</volume>(<issue>2</issue>): <fpage>307</fpage>–<lpage>335</lpage>. <ext-link xlink:type="simple" ext-link-type="doi" xlink:href="10.11646/zootaxa.4403.2.5">https://doi.org/10.11646/zootaxa.4403.2.5</ext-link></mixed-citation></ref><ref id="B7"><mixed-citation xmlns:xlink="http://www.w3.org/1999/xlink" xlink:type="simple"><person-group><name name-style="western"><surname>Hayes</surname><given-names>B</given-names></name><name name-style="western"><surname>Eang</surname><given-names>HK</given-names></name><name name-style="western"><surname>Neang</surname><given-names>T</given-names></name><name name-style="western"><surname>Furey</surname><given-names>N</given-names></name><name name-style="western"><surname>Chhin</surname><given-names>S</given-names></name><name name-style="western"><surname>Holden</surname><given-names>J</given-names></name><name name-style="western"><surname>Hun</surname><given-names>S</given-names></name><name name-style="western"><surname>Phen</surname><given-names>S</given-names></name><name name-style="western"><surname>La</surname><given-names>P</given-names></name><name name-style="western"><surname>Simpson</surname><given-names>V</given-names></name></person-group> (<year>2015</year>) <source>Biodiversity assessment of Prey Lang: Kratie, Kampong Thom, Stung Treng and Preah Vihear Provinces.</source><publisher-name>Conservation International</publisher-name>, <publisher-loc>Winrock International, USAID, Phnom Penh, Cambodia</publisher-loc>, <size units="page">124 pp</size>.</mixed-citation></ref></ref-list></tp:taxon-treatment>
